# Supplementary material for: Identification and characterization of latency-associated peptide-expressing γδ T cells
Source: Nat Commun. 2015 Dec 8;6:8726. doi: 10.1038/ncomms9726 (PMC4686827; doi:10.1038/ncomms9726)
Supplement: Supplementary Data 1 — Differential gene expression analysis (RNA-Seq) of TCRγδ+LAP- and TCRγδ+LAP+ cells. [file ncomms9726-s2.xlsx]

## Sheet: fpkm_gene_exp
test_id	gene_id	gene	locus	sample_1	sample_2	status	value_1	value_2	log2(fold_change)	test_stat	p_value	q_value
ENSMUSG00000085214.1	ENSMUSG00000085214.1	0610005C13Rik	chr7:45567794-45589710	LAPneg	LAPpos	OK	0.00163117	0.14515	6.4755	0.114847	0.04705	0.851286
ENSMUSG00000021252.5	ENSMUSG00000021252.5	0610007P14Rik	chr12:85815447-85824550	LAPneg	LAPpos	OK	15.3587	19.381	0.335585	0.582907	0.5097	0.99965
ENSMUSG00000044062.7	ENSMUSG00000044062.7	0610009B14Rik	chr12:80686369-80692466	LAPneg	LAPpos	OK	0.00404857	0.0133757	1.72413	0.270084	0.4693	0.99965
ENSMUSG00000007777.3	ENSMUSG00000007777.3	0610009B22Rik	chr11:51685385-51688874	LAPneg	LAPpos	OK	2.8838	3.49219	0.276159	0.261504	0.7877	0.99965
ENSMUSG00000037361.7	ENSMUSG00000037361.7	0610009D07Rik	chr12:4817607-4827658	LAPneg	LAPpos	OK	34.7919	37.8192	0.12037	0.290736	0.76315	0.99965
ENSMUSG00000086714.1	ENSMUSG00000086714.1	0610009E02Rik	chr2:26445695-26516663	LAPneg	LAPpos	OK	0.141132	0.0331713	-2.08904	-0.169362	0.41115	0.99965
ENSMUSG00000043644.4	ENSMUSG00000043644.4	0610009L18Rik	chr11:120348677-120351190	LAPneg	LAPpos	OK	2.08977	1.93539	-0.110723	-0.085268	0.9346	0.99965
ENSMUSG00000024442.5	ENSMUSG00000024442.5	0610009O20Rik	chr18:38238404-38262629	LAPneg	LAPpos	OK	15.5981	15.6242	0.00241329	0.0058368	0.9951	0.99965
ENSMUSG00000042208.9	ENSMUSG00000042208.9	0610010F05Rik	chr11:23564960-23633639	LAPneg	LAPpos	OK	4.85967	4.91907	0.017527	0.0232262	0.9781	0.99965
ENSMUSG00000020831.12	ENSMUSG00000020831.12	0610010K14Rik	chr11:70235205-70239842	LAPneg	LAPpos	OK	35.8858	36.6155	0.0290402	0.0501813	0.961	0.99965
ENSMUSG00000025731.9	ENSMUSG00000025731.9	0610011F06Rik	chr17:25794570-25985680	LAPneg	LAPpos	OK	17.3454	16.156	-0.102483	-0.062171	0.9759	0.99965
ENSMUSG00000089755.1	ENSMUSG00000089755.1	0610012D04Rik	chr17:87282885-87381769	LAPneg	LAPpos	OK	0.392137	0.502174	0.35683	0.0827876	0.8728	0.99965
ENSMUSG00000096232.1	ENSMUSG00000096232.1	0610012G03Rik	chr16:31948023-31948448	LAPneg	LAPpos	OK	4.90847	4.47081	-0.134737	-0.130003	0.889	0.99965
ENSMUSG00000055312.2	ENSMUSG00000055312.2	0610012H03Rik	chr2:105224319-105379796	LAPneg	LAPpos	OK	0.0607932	0.0371471	-0.710661	-0.284074	0.75145	0.99965
ENSMUSG00000046683.10	ENSMUSG00000046683.10	0610025J13Rik	chr4:98321397-98331791	LAPneg	LAPpos	OK	0.00586498	0.00193816	-1.59744	-0.0513771	0.5289	0.99965
ENSMUSG00000058706.3	ENSMUSG00000058706.3	0610030E20Rik	chr6:72347316-72353158	LAPneg	LAPpos	OK	12.2335	11.3088	-0.1134	-0.33017	0.73115	0.99965
ENSMUSG00000001418.7	ENSMUSG00000001418.7	0610031J06Rik	chr3:88325022-88334504	LAPneg	LAPpos	OK	86.2805	99.3683	0.203751	0.467448	0.62945	0.99965
ENSMUSG00000028608.9	ENSMUSG00000028608.9	0610037L13Rik	chr4:107889812-107899384	LAPneg	LAPpos	OK	22.043	23.8318	0.112572	0.191247	0.829	0.99965
ENSMUSG00000089900.1	ENSMUSG00000089900.1	0610038L08Rik	chr17:29549787-29717012	LAPneg	LAPpos	OK	0.59406	0.619457	0.0603954	0.0227836	0.9705	0.99965
ENSMUSG00000085010.1	ENSMUSG00000085010.1	0610038P03Rik	chr2:155490378-155594955	LAPneg	LAPpos	OK	0.00487093	0.00804055	0.723097	0.0289065	0.72145	0.99965
ENSMUSG00000058812.2	ENSMUSG00000058812.2	0610039K10Rik	chr2:163623271-163645801	LAPneg	LAPpos	OK	0.618439	0.432367	-0.516374	-0.0510626	0.7608	0.99965
ENSMUSG00000089889.1	ENSMUSG00000089889.1	0610040B10Rik	chr5:143316488-143332704	LAPneg	LAPpos	OK	0.71432	0.859543	0.267	0.066087	0.87655	0.99965
ENSMUSG00000087341.2	ENSMUSG00000087341.2	0610040F04Rik	chr6:108577038-108666925	LAPneg	LAPpos	OK	0.00887609	0.0156171	0.815126	0.226547	0.71205	0.99965
ENSMUSG00000060512.3	ENSMUSG00000060512.3	0610040J01Rik	chr5:63812494-63899619	LAPneg	LAPpos	OK	0.0723462	0.293502	2.02038	0.842772	0.32385	0.99965
ENSMUSG00000087361.1	ENSMUSG00000087361.1	0610043K17Rik	chr4:101346530-101399181	LAPneg	LAPpos	OK	0.660143	1.0578	0.680216	0.180945	0.73225	0.99965
ENSMUSG00000062691.4	ENSMUSG00000062691.4	1110001A16Rik	chr17:78916498-78937070	LAPneg	LAPpos	OK	0.847208	1.70605	1.00987	0.411129	0.67655	0.99965
ENSMUSG00000019689.4	ENSMUSG00000019689.4	1110001J03Rik	chr6:38533501-38539449	LAPneg	LAPpos	OK	14.3801	16.825	0.22653	0.271239	0.7738	0.99965
ENSMUSG00000097134.1	ENSMUSG00000097134.1	1110002J07Rik	chr10:66912488-66920258	LAPneg	LAPpos	OK	0.0872705	0.0104344	-3.06415	-1.78097	0.0759	0.913343
ENSMUSG00000071456.2	ENSMUSG00000071456.2	1110002L01Rik	chr12:3365131-3506852	LAPneg	LAPpos	OK	6.06933	5.64421	-0.104767	-0.0787884	0.92635	0.99965
ENSMUSG00000022972.3	ENSMUSG00000022972.3	1110004E09Rik	chr16:90925808-90934927	LAPneg	LAPpos	OK	7.16758	7.24342	0.0151852	0.0194184	0.9825	0.99965
ENSMUSG00000030663.6	ENSMUSG00000030663.6	1110004F10Rik	chr7:116093300-116105210	LAPneg	LAPpos	OK	33.9685	36.526	0.104723	0.256372	0.78985	0.99965
ENSMUSG00000037960.10	ENSMUSG00000037960.10	1110007C09Rik	chr13:49202950-49216026	LAPneg	LAPpos	OK	17.5325	18.7388	0.0960009	0.149375	0.88105	0.99965
ENSMUSG00000027637.3	ENSMUSG00000027637.3	1110008F13Rik	chr2:156863127-156887192	LAPneg	LAPpos	OK	11.8728	11.4749	-0.0491798	-0.0469857	0.95665	0.99965
ENSMUSG00000029600.4	ENSMUSG00000029600.4	1110008J03Rik	chr5:120589015-120612589	LAPneg	LAPpos	OK	3.05567	2.90288	-0.0740054	-0.0640388	0.94	0.99965
ENSMUSG00000021023.8	ENSMUSG00000021023.8	1110008L16Rik	chr12:55280813-55382533	LAPneg	LAPpos	OK	2.99775	2.92672	-0.0345925	-0.0305068	0.97405	0.99965
ENSMUSG00000039195.4	ENSMUSG00000039195.4	1110008P14Rik	chr2:32308470-32381938	LAPneg	LAPpos	OK	16.0575	19.1115	0.251191	0.251038	0.7857	0.99965
ENSMUSG00000045237.5	ENSMUSG00000045237.5	1110012L19Rik	chrX:70385876-70389417	LAPneg	LAPpos	OK	7.3913	7.43241	0.00800262	0.0107012	0.9904	0.99965
ENSMUSG00000028441.6	ENSMUSG00000028441.6	1110017D15Rik	chr4:41505008-41517333	LAPneg	LAPpos	OK	0.0876552	0.0114113	-2.94137	-0.245727	0.14055	0.99965
ENSMUSG00000097616.1	ENSMUSG00000097616.1	1110019D14Rik	chr6:13871525-14044373	LAPneg	LAPpos	OK	0.709576	0.692136	-0.035901	-0.0168032	0.98425	0.99965
ENSMUSG00000097047.1	ENSMUSG00000097047.1	1110020A21Rik	chr17:84954966-85023991	LAPneg	LAPpos	OK	0.486821	0.519721	0.0943456	0.0149405	0.9568	0.99965
ENSMUSG00000085972.1	ENSMUSG00000085972.1	1110028F11Rik	chr11:87662721-87735539	LAPneg	LAPpos	OK	0.0470104	0.311035	2.72603	0.256151	0.4205	0.99965
ENSMUSG00000037971.4	ENSMUSG00000037971.4	1110032A03Rik	chr9:50762827-50843542	LAPneg	LAPpos	OK	4.7379	5.15176	0.120816	0.0921911	0.9315	0.99965
ENSMUSG00000046999.2	ENSMUSG00000046999.2	1110032F04Rik	chr3:68867916-68872163	LAPneg	LAPpos	OK	0.893223	0.502386	-0.830224	-0.744082	0.46965	0.99965
ENSMUSG00000044991.4	ENSMUSG00000044991.4	1110034G24Rik	chr2:132686930-132751055	LAPneg	LAPpos	OK	13.0065	13.9627	0.102337	0.156067	0.87455	0.99965
ENSMUSG00000050633.6	ENSMUSG00000050633.6	1110035H17Rik	chr7:29134853-29156920	LAPneg	LAPpos	OK	0.890216	0.64117	-0.473448	-0.166875	0.63185	0.99965
ENSMUSG00000086191.1	ENSMUSG00000086191.1	1110035M17Rik	chr11:95700105-95845734	LAPneg	LAPpos	OK	0.0337692	0.171016	2.34035	0.0782812	0.49825	0.99965
ENSMUSG00000097036.1	ENSMUSG00000097036.1	1110036E04Rik	chr9:64049828-64054100	LAPneg	LAPpos	OK	0.02341	0.0483257	1.04567	0.529128	0.45975	0.99965
ENSMUSG00000040720.9	ENSMUSG00000040720.9	1110037F02Rik	chr4:11485957-11550684	LAPneg	LAPpos	OK	22.9405	23.0021	0.00386863	0.012298	0.98965	0.99965
ENSMUSG00000092203.1	ENSMUSG00000092203.1	1110038B12Rik	chr17:34950237-34952471	LAPneg	LAPpos	OK	23.1726	24.6183	0.0873106	0.128761	0.8943	0.99965
ENSMUSG00000063236.5	ENSMUSG00000063236.5	1110038F14Rik	chr15:76948538-76950729	LAPneg	LAPpos	OK	17.6979	19.3416	0.128124	0.245662	0.79995	0.99965
ENSMUSG00000085457.3	ENSMUSG00000085457.3	1110046J04Rik	chr13:33917917-34037147	LAPneg	LAPpos	OK	0.131212	0.209279	0.673526	0.0667389	0.74175	0.99965
ENSMUSG00000040591.12	ENSMUSG00000040591.12	1110051M20Rik	chr2:91264973-91444704	LAPneg	LAPpos	OK	19.0376	20.6117	0.114609	0.19408	0.80005	0.99965
ENSMUSG00000097867.1	ENSMUSG00000097867.1	1110054M08Rik	chr16:24391611-24992576	LAPneg	LAPpos	OK	2.93306	3.47616	0.245088	0.172237	0.8647	0.99965
ENSMUSG00000037669.8	ENSMUSG00000037669.8	1110057K04Rik	chr12:8208106-8285758	LAPneg	LAPpos	OK	17.0384	17.5908	0.0460354	0.116061	0.90675	0.99965
ENSMUSG00000026154.4	ENSMUSG00000026154.4	1110058L19Rik	chr1:23995938-24005894	LAPneg	LAPpos	OK	7.95191	11.0181	0.470506	0.539059	0.58935	0.99965
ENSMUSG00000035171.3	ENSMUSG00000035171.3	1110059E24Rik	chr19:21581201-21652976	LAPneg	LAPpos	OK	9.20406	10.8956	0.243407	0.372414	0.6756	0.99965
ENSMUSG00000032551.6	ENSMUSG00000032551.6	1110059G10Rik	chr9:122945088-122951000	LAPneg	LAPpos	OK	9.58221	10.3465	0.11071	0.13306	0.8887	0.99965
ENSMUSG00000078570.4	ENSMUSG00000078570.4	1110065P20Rik	chr4:124802103-124862171	LAPneg	LAPpos	OK	5.47178	5.37768	-0.0250258	-0.0150148	0.9894	0.99965
ENSMUSG00000045414.7	ENSMUSG00000045414.7	1190002N15Rik	chr9:94517863-94538081	LAPneg	LAPpos	OK	21.7936	17.7084	-0.299474	-0.840928	0.3901	0.99965
ENSMUSG00000043687.9	ENSMUSG00000043687.9	1190005I06Rik	chr8:119910359-124345724	LAPneg	LAPpos	OK	0.177099	0.213649	0.270688	0.00478153	0.90575	0.99965
ENSMUSG00000063320.5	ENSMUSG00000063320.5	1190007I07Rik	chr10:82619850-82623228	LAPneg	LAPpos	OK	9.85172	8.2995	-0.24735	-0.225617	0.8049	0.99965
ENSMUSG00000020783.8	ENSMUSG00000020783.8	1200014J11Rik	chr11:73047782-73080217	LAPneg	LAPpos	OK	17.9172	17.5341	-0.0311829	-0.0836104	0.9288	0.99965
ENSMUSG00000097290.1	ENSMUSG00000097290.1	1300002E11Rik	chr16:21794346-21809037	LAPneg	LAPpos	OK	19.0554	16.9715	-0.167086	-0.22232	0.8104	0.99965
ENSMUSG00000028327.8	ENSMUSG00000028327.8	1300002K09Rik	chr4:45848663-45887008	LAPneg	LAPpos	OK	0.010655	0.205299	4.26813	1.30076	0.0494	0.851286
ENSMUSG00000087382.1	ENSMUSG00000087382.1	1300015D01Rik	chr2:173093608-173133204	LAPneg	LAPpos	OK	0.0258331	0.0280954	0.121111	0.0233973	0.9394	0.99965
ENSMUSG00000033688.3	ENSMUSG00000033688.3	1300017J02Rik	chr9:103250521-103305082	LAPneg	LAPpos	OK	0.048951	0.128282	1.38991	0.214176	0.42065	0.99965
ENSMUSG00000096221.1	ENSMUSG00000096221.1	1500002C15Rik	chr4:155704799-155734627	LAPneg	LAPpos	OK	2.7007	2.98081	0.142369	0.121928	0.89935	0.99965
ENSMUSG00000087264.1	ENSMUSG00000087264.1	1500002O10Rik	chr2:70489939-70602014	LAPneg	LAPpos	OK	0.000163643	0.000292552	0.838139	0.00195703	0.7688	0.99965
ENSMUSG00000087651.2	ENSMUSG00000087651.2	1500009L16Rik	chr10:83722864-83762761	LAPneg	LAPpos	OK	1.78021	2.23858	0.330541	0.255076	0.7906	0.99965
ENSMUSG00000072694.7	ENSMUSG00000072694.7	1500011B03Rik	chr5:114808195-114823468	LAPneg	LAPpos	OK	10.3791	10.1689	-0.0295169	-0.0344122	0.97005	0.99965
ENSMUSG00000051319.6	ENSMUSG00000051319.6	1500011K16Rik	chr2:127791387-127792488	LAPneg	LAPpos	OK	3.63774	5.00037	0.458992	0.469457	0.63315	0.99965
ENSMUSG00000074578.6	ENSMUSG00000074578.6	1500012F01Rik	chr2:167035792-167065862	LAPneg	LAPpos	OK	57.1494	53.0813	-0.106535	-0.165927	0.86325	0.99965
ENSMUSG00000026051.8	ENSMUSG00000026051.8	1500015O10Rik	chr1:43730601-43742578	LAPneg	LAPpos	OK	0.144222	0.159434	0.144666	0.138828	0.882	0.99965
ENSMUSG00000087579.1	ENSMUSG00000087579.1	1500017E21Rik	chr19:36554638-36705641	LAPneg	LAPpos	OK	3.55373	4.38482	0.303182	0.328081	0.7285	0.99965
ENSMUSG00000097383.1	ENSMUSG00000097383.1	1500026H17Rik	chr10:89686370-89700866	LAPneg	LAPpos	OK	0.0224594	0.0277614	0.30576	0.196785	0.8525	0.99965
ENSMUSG00000059631.6	ENSMUSG00000059631.6	1500035N22Rik	chr5:24862743-25100642	LAPneg	LAPpos	OK	0.016225	0.0282289	0.79895	0.0506075	0.7917	0.99965
ENSMUSG00000043747.6	ENSMUSG00000043747.6	1520401A03Rik	chr17:23704487-23722783	LAPneg	LAPpos	OK	0.0130632	0.0306916	1.23234	0.273024	0.5217	0.99965
ENSMUSG00000086899.1	ENSMUSG00000086899.1	1600002D24Rik	chr16:95831122-95929077	LAPneg	LAPpos	OK	0.00122578	0.00121561	-0.0120252	-0.000189453	0.83525	0.99965
ENSMUSG00000024118.7	ENSMUSG00000024118.7	1600002H07Rik	chr17:24175430-24221730	LAPneg	LAPpos	OK	4.06059	4.31849	0.0888385	0.101031	0.91255	0.99965
ENSMUSG00000035595.6	ENSMUSG00000035595.6	1600002K03Rik	chr10:80172943-80175146	LAPneg	LAPpos	OK	7.78618	10.1782	0.386499	0.453251	0.62545	0.99965
ENSMUSG00000089688.1	ENSMUSG00000089688.1	1600010F14Rik	chr1:193203038-193264054	LAPneg	LAPpos	OK	10.8398	8.98516	-0.270723	-0.0677926	0.94325	0.99965
ENSMUSG00000050088.9	ENSMUSG00000050088.9	1600012H06Rik	chr17:14943183-14961273	LAPneg	LAPpos	OK	9.29729	9.51752	0.0337763	0.0454509	0.9649	0.99965
ENSMUSG00000054676.9	ENSMUSG00000054676.9	1600014C10Rik	chr7:38183216-38197568	LAPneg	LAPpos	OK	31.0049	34.1089	0.137653	0.318867	0.6882	0.99965
ENSMUSG00000025500.5	ENSMUSG00000025500.5	1600016N20Rik	chr7:141194156-141214082	LAPneg	LAPpos	OK	3.55377	3.62444	0.0284079	0.0378266	0.96855	0.99965
ENSMUSG00000097048.1	ENSMUSG00000097048.1	1600020E01Rik	chr6:86526270-86564442	LAPneg	LAPpos	OK	16.5939	12.2629	-0.43635	-0.594692	0.53375	0.99965
ENSMUSG00000032068.8	ENSMUSG00000032068.8	1600029D21Rik	chr9:50494524-50505639	LAPneg	LAPpos	OK	0.00986191	0.0289689	1.55457	0.819584	0.24565	0.99965
ENSMUSG00000046242.6	ENSMUSG00000046242.6	1600029I14Rik	chr9:99456242-99474751	LAPneg	LAPpos	OK	0.0351446	0.0118845	-1.56423	-0.381883	0.44975	0.99965
ENSMUSG00000057818.7	ENSMUSG00000057818.7	1600029O15Rik	chr9:58196297-58208808	LAPneg	LAPpos	OK	0.077224	0.0276136	-1.48367	-0.490928	0.4612	0.99965
ENSMUSG00000047150.8	ENSMUSG00000047150.8	1700001C19Rik	chr17:47412733-47470638	LAPneg	LAPpos	OK	0.0571126	0.0411396	-0.473282	-0.111338	0.82705	0.99965
ENSMUSG00000087170.1	ENSMUSG00000087170.1	1700001G01Rik	chr18:17019050-17137559	LAPneg	LAPpos	OK	0.000202573	0.000502233	1.30991	0.00348148	0.68345	0.99965
ENSMUSG00000085984.1	ENSMUSG00000085984.1	1700001G11Rik	chr14:66295333-66311424	LAPneg	LAPpos	OK	0.194731	0.210454	0.112024	0.0152019	0.9436	0.99965
ENSMUSG00000044744.5	ENSMUSG00000044744.5	1700001G17Rik	chr1:33669842-33670712	LAPneg	LAPpos	OK	0.604566	0.340861	-0.826715	-0.702638	0.49885	0.99965
ENSMUSG00000095040.1	ENSMUSG00000095040.1	1700001J03Rik	chr5:146182449-146185304	LAPneg	LAPpos	OK	0.351735	0.408487	0.215798	0.172757	0.86565	0.99965
ENSMUSG00000056508.5	ENSMUSG00000056508.5	1700001K19Rik	chr12:110667688-110682619	LAPneg	LAPpos	OK	0.24896	0.282572	0.182702	0.0966129	0.84855	0.99965
ENSMUSG00000075511.2	ENSMUSG00000075511.2	1700001L05Rik	chr15:83357525-83367282	LAPneg	LAPpos	OK	0.395692	0.590599	0.577802	0.277004	0.6385	0.99965
ENSMUSG00000044320.8	ENSMUSG00000044320.8	1700001O22Rik	chr2:30794768-30803661	LAPneg	LAPpos	OK	0.642802	0.571617	-0.169326	-0.113365	0.90575	0.99965
ENSMUSG00000018543.8	ENSMUSG00000018543.8	1700001P01Rik	chr11:97771480-97775918	LAPneg	LAPpos	OK	0.0590576	0.180688	1.61331	0.994798	0.19205	0.99965
ENSMUSG00000085944.1	ENSMUSG00000085944.1	1700003D09Rik	chr11:98348403-98358283	LAPneg	LAPpos	OK	0.00973132	0.0428722	2.13934	0.949831	0.21895	0.99965
ENSMUSG00000030030.4	ENSMUSG00000030030.4	1700003E16Rik	chr6:83156403-83162975	LAPneg	LAPpos	OK	0.00644852	0.0123847	0.941515	0.390057	0.64055	0.99965
ENSMUSG00000038523.4	ENSMUSG00000038523.4	1700003F12Rik	chr2:154544398-154558890	LAPneg	LAPpos	OK	0.142482	0.122626	-0.216515	-0.0891294	0.8736	0.99965
ENSMUSG00000086327.1	ENSMUSG00000086327.1	1700003F17Rik	chr11:82910549-82962941	LAPneg	LAPpos	OK	0.0299638	0.0010904	-4.78029	-0.110496	0.4808	0.99965
ENSMUSG00000087621.1	ENSMUSG00000087621.1	1700003G18Rik	chr7:116081758-116093142	LAPneg	LAPpos	OK	0.00711211	0.00396592	-0.842623	-0.0358216	0.76675	0.99965
ENSMUSG00000028294.9	ENSMUSG00000028294.9	1700003M02Rik	chr4:34688558-34730206	LAPneg	LAPpos	OK	0.000867012	0.00191061	1.13991	0.0127665	0.5492	0.99965
ENSMUSG00000086433.1	ENSMUSG00000086433.1	1700006D18Rik	chr7:97579895-97718879	LAPneg	LAPpos	OK	0.0540261	0.0522999	-0.0468481	-0.0165123	0.30705	0.99965
ENSMUSG00000034764.9	ENSMUSG00000034764.9	1700006J14Rik	chr10:120361274-120476469	LAPneg	LAPpos	OK	0.173244	0.204912	0.242198	0.0721157	0.89985	0.99965
ENSMUSG00000084984.1	ENSMUSG00000084984.1	1700006P19Rik	chr7:113513833-113571511	LAPneg	LAPpos	OK	1.63216	1.7539	0.103782	0.242523	0.8056	0.99965
ENSMUSG00000031620.9	ENSMUSG00000031620.9	1700007B14Rik	chr8:75448693-75984503	LAPneg	LAPpos	OK	0.000290893	0.000258898	-0.168101	-0.0020234	0.843	0.99965
ENSMUSG00000057816.3	ENSMUSG00000057816.3	1700007G11Rik	chr5:98329353-98801910	LAPneg	LAPpos	OK	0.0302511	0.01082	-1.48329	-0.170895	0.4332	0.99965
ENSMUSG00000086330.1	ENSMUSG00000086330.1	1700007J10Rik	chr11:59661304-59780860	LAPneg	LAPpos	OK	1.48926	1.24186	-0.262094	-0.253884	0.7643	0.99965
ENSMUSG00000097318.1	ENSMUSG00000097318.1	1700007L15Rik	chr16:33379854-33380727	LAPneg	LAPpos	OK	1.1902	1.63798	0.460715	0.432941	0.68495	0.99965
ENSMUSG00000056018.8	ENSMUSG00000056018.8	1700008F21Rik	chr8:129067133-129183732	LAPneg	LAPpos	OK	0.0294117	0.0314187	0.095234	0.0245863	0.9488	0.99965
ENSMUSG00000008028.9	ENSMUSG00000008028.9	1700008O03Rik	chr7:44360042-44400187	LAPneg	LAPpos	OK	0.11954	0.0846573	-0.49779	-0.123124	0.8276	0.99965
ENSMUSG00000026649.8	ENSMUSG00000026649.8	1700009P17Rik	chr1:171113917-171126967	LAPneg	LAPpos	OK	2.44031	12.763	2.38683	2.14461	0.0485	0.851286
ENSMUSG00000023873.6	ENSMUSG00000023873.6	1700010I14Rik	chr17:8988332-9008319	LAPneg	LAPpos	OK	1.93396	1.71173	-0.176105	-0.170247	0.84625	0.99965
ENSMUSG00000085102.1	ENSMUSG00000085102.1	1700010K24Rik	chr3:108248908-108279974	LAPneg	LAPpos	OK	0.0576456	0.0877201	0.605698	0.158201	0.7745	0.99965
ENSMUSG00000030636.9	ENSMUSG00000030636.9	1700010L04Rik	chr7:82851962-82859849	LAPneg	LAPpos	OK	0.0435543	0.0397668	-0.131253	-0.0361688	0.94095	0.99965
ENSMUSG00000036557.2	ENSMUSG00000036557.2	1700011E24Rik	chr17:87389570-87427741	LAPneg	LAPpos	OK	0.0123026	0.0119912	-0.0369826	-0.011377	0.98165	0.99965
ENSMUSG00000021850.7	ENSMUSG00000021850.7	1700011H14Rik	chr14:49226357-49245428	LAPneg	LAPpos	OK	0.0234701	0.0125793	-0.89977	-0.202457	0.5584	0.99965
ENSMUSG00000058925.5	ENSMUSG00000058925.5	1700011I03Rik	chr18:57354732-57731065	LAPneg	LAPpos	OK	0.0206406	0.0995909	2.27053	0.145503	0.44055	0.99965
ENSMUSG00000063714.9	ENSMUSG00000063714.9	1700011J10Rik	chr2:72936426-72988677	LAPneg	LAPpos	OK	4.25894	3.00337	-0.50391	-0.139397	0.7113	0.99965
ENSMUSG00000031682.4	ENSMUSG00000031682.4	1700011L22Rik	chr8:79210429-79248583	LAPneg	LAPpos	OK	0.00220915	0.00469433	1.08743	0.0948228	0.62325	0.99965
ENSMUSG00000020617.7	ENSMUSG00000020617.7	1700012B07Rik	chr11:109787650-109828046	LAPneg	LAPpos	OK	0.419199	0.8353	0.994659	0.511995	0.566	0.99965
ENSMUSG00000079179.3	ENSMUSG00000079179.3	1700012B15Rik	chr12:3235503-3309969	LAPneg	LAPpos	OK	18.9134	18.5725	-0.0262419	-0.0275428	0.97405	0.99965
ENSMUSG00000096571.1	ENSMUSG00000096571.1	1700012L04Rik	chrX:9272755-9313250	LAPneg	LAPpos	OK	0.00906084	0.0306017	1.7559	0.0725797	0.38535	0.99965
ENSMUSG00000028589.2	ENSMUSG00000028589.2	1700012P22Rik	chr4:144418188-144438772	LAPneg	LAPpos	OK	0.0011746	0.00194115	0.724741	0.0317728	0.7992	0.99965
ENSMUSG00000051054.3	ENSMUSG00000051054.3	1700014D04Rik	chr13:59740841-59746752	LAPneg	LAPpos	OK	0.21209	0.0138142	-3.94045	-0.740556	0.11815	0.913343
ENSMUSG00000042800.5	ENSMUSG00000042800.5	1700015E13Rik	chr1:170298192-170589861	LAPneg	LAPpos	OK	0.0342784	0.0377296	0.138398	0.0276752	0.9081	0.99965
ENSMUSG00000079666.2	ENSMUSG00000079666.2	1700015F17Rik	chr5:5437826-5479143	LAPneg	LAPpos	OK	0.000873988	0.000962988	0.139906	0.00105618	0.94205	0.99965
ENSMUSG00000097671.1	ENSMUSG00000097671.1	1700015O11Rik	chr6:113631644-113633144	LAPneg	LAPpos	OK	0.00905337	0.0447723	2.30608	0.543021	0.3249	0.99965
ENSMUSG00000015962.5	ENSMUSG00000015962.5	1700016C15Rik	chr1:177729813-177753324	LAPneg	LAPpos	OK	0.0225998	0.0314074	0.474794	0.247221	0.6919	0.99965
ENSMUSG00000031509.4	ENSMUSG00000031509.4	1700016D06Rik	chr8:11654920-11678750	LAPneg	LAPpos	OK	0.0107086	0.00502442	-1.09174	-0.262385	0.4825	0.99965
ENSMUSG00000097179.1	ENSMUSG00000097179.1	1700016D08Rik	chr16:3847267-3941147	LAPneg	LAPpos	OK	1.0414	1.56819	0.590573	0.0691933	0.80425	0.99965
ENSMUSG00000085861.1	ENSMUSG00000085861.1	1700016G14Rik	chr13:24741231-24746592	LAPneg	LAPpos	OK	0.118285	0.127672	0.110184	0.0649208	0.94955	0.99965
ENSMUSG00000053783.5	ENSMUSG00000053783.5	1700016K19Rik	chr11:75999911-76003569	LAPneg	LAPpos	OK	0.0965439	0.0794086	-0.28189	-0.185062	0.85185	0.99965
ENSMUSG00000085609.1	ENSMUSG00000085609.1	1700016P03Rik	chr11:75172559-75191241	LAPneg	LAPpos	OK	0.672949	0.776033	0.20562	0.158192	0.86365	0.99965
ENSMUSG00000032300.6	ENSMUSG00000032300.6	1700017B05Rik	chr9:57252321-57262599	LAPneg	LAPpos	OK	11.5598	9.76848	-0.242914	-0.687135	0.47425	0.99965
ENSMUSG00000024729.6	ENSMUSG00000024729.6	1700017D01Rik	chr19:11096815-11130878	LAPneg	LAPpos	OK	0.0739218	0.0701465	-0.0756272	-0.073902	0.93095	0.99965
ENSMUSG00000037884.4	ENSMUSG00000037884.4	1700017G19Rik	chr3:40504866-40522912	LAPneg	LAPpos	OK	0.000670712	0.00110839	0.724705	0.012686	0.79345	0.99965
ENSMUSG00000033993.1	ENSMUSG00000033993.1	1700018A14Rik	chr18:46165301-46212607	LAPneg	LAPpos	OK	0.0448162	0.22085	2.30097	0.219245	0.51195	0.99965
ENSMUSG00000031809.4	ENSMUSG00000031809.4	1700018B08Rik	chr8:119910359-124345724	LAPneg	LAPpos	OK	0.00402239	0.00934984	1.21689	0.0155261	0.6462	0.99965
ENSMUSG00000058935.8	ENSMUSG00000058935.8	1700018C11Rik	chr4:63607088-63622428	LAPneg	LAPpos	OK	0.0538392	0.102802	0.933142	0.303593	0.6096	0.99965
ENSMUSG00000046145.7	ENSMUSG00000046145.7	1700018M17Rik	chr4:59471867-59549625	LAPneg	LAPpos	OK	2.67309	1.38914	-0.944316	-0.12352	0.7315	0.99965
ENSMUSG00000060715.3	ENSMUSG00000060715.3	1700019A02Rik	chr1:53158576-53187617	LAPneg	LAPpos	OK	0.0128721	0.0144111	0.162936	0.0423604	0.915	0.99965
ENSMUSG00000040340.7	ENSMUSG00000040340.7	1700019B03Rik	chr8:3470861-3487181	LAPneg	LAPpos	OK	0.101141	0.0503017	-1.00769	-0.592129	0.36125	0.99965
ENSMUSG00000043629.6	ENSMUSG00000043629.6	1700019D03Rik	chr1:52922323-52963260	LAPneg	LAPpos	OK	0.0176735	0.00581074	-1.60479	-0.588834	0.40575	0.99965
ENSMUSG00000068299.5	ENSMUSG00000068299.5	1700019G17Rik	chr6:85899050-85904884	LAPneg	LAPpos	OK	1.9817	2.20499	0.154029	0.177823	0.8474	0.99965
ENSMUSG00000038987.8	ENSMUSG00000038987.8	1700019L03Rik	chr2:32775785-32784428	LAPneg	LAPpos	OK	0.191998	0.196467	0.0331988	0.0151189	0.98275	0.99965
ENSMUSG00000027409.4	ENSMUSG00000027409.4	1700020A23Rik	chr2:130405258-130406074	LAPneg	LAPpos	OK	0.210206	0.184734	-0.186352	-0.133563	0.88395	0.99965
ENSMUSG00000085438.1	ENSMUSG00000085438.1	1700020I14Rik	chr2:119594296-119607502	LAPneg	LAPpos	OK	23.5437	24.721	0.0703993	0.161872	0.8567	0.99965
ENSMUSG00000035085.4	ENSMUSG00000035085.4	1700020L24Rik	chr11:83437685-83463071	LAPneg	LAPpos	OK	0.687997	0.470767	-0.547389	-0.316609	0.78125	0.99965
ENSMUSG00000050844.4	ENSMUSG00000050844.4	1700020N01Rik	chr10:21593157-21621776	LAPneg	LAPpos	OK	0.00042139	0.000696425	0.724812	0.00527686	0.6736	0.99965
ENSMUSG00000037535.4	ENSMUSG00000037535.4	1700021A07Rik	chr10:21425341-21425650	LAPneg	LAPpos	OK	2.66259	2.73189	0.037072	0.0336846	0.9711	0.99965
ENSMUSG00000019797.4	ENSMUSG00000019797.4	1700021F05Rik	chr10:43525120-43540994	LAPneg	LAPpos	OK	5.63759	5.07732	-0.151013	-0.130461	0.8824	0.99965
ENSMUSG00000086890.1	ENSMUSG00000086890.1	1700021J08Rik	chr4:116995316-117005277	LAPneg	LAPpos	OK	4.49708	4.09094	-0.136554	-0.0773688	0.92735	0.99965
ENSMUSG00000035629.11	ENSMUSG00000035629.11	1700021K19Rik	chr16:32821702-32908963	LAPneg	LAPpos	OK	5.60196	7.7369	0.465825	0.60749	0.42975	0.99965
ENSMUSG00000079528.3	ENSMUSG00000079528.3	1700021O21Rik	chr5:38706461-38876812	LAPneg	LAPpos	OK	0.0541137	0.177147	1.71088	0.635686	0.4572	0.99965
ENSMUSG00000028451.6	ENSMUSG00000028451.6	1700022I11Rik	chr4:42969945-43000507	LAPneg	LAPpos	OK	0.0202112	0.00879084	-1.20108	-0.108658	0.60755	0.99965
ENSMUSG00000072918.3	ENSMUSG00000072918.3	1700022K14Rik	chr5:65760990-65830108	LAPneg	LAPpos	OK	0.293039	0.197856	-0.566639	-0.131424	0.82405	0.99965
ENSMUSG00000097523.1	ENSMUSG00000097523.1	1700022N22Rik	chr17:25985814-25988469	LAPneg	LAPpos	OK	0.312599	0.566725	0.858335	0.579317	0.5739	0.99965
ENSMUSG00000057072.6	ENSMUSG00000057072.6	1700022P22Rik	chr1:191036821-191042941	LAPneg	LAPpos	OK	0.131486	0.0999294	-0.395923	-0.1808	0.7481	0.99965
ENSMUSG00000029248.8	ENSMUSG00000029248.8	1700023E05Rik	chr5:77004054-77061529	LAPneg	LAPpos	OK	0.000528802	0.00174797	1.72488	0.0242445	0.6444	0.99965
ENSMUSG00000020940.7	ENSMUSG00000020940.7	1700023F06Rik	chr11:103198945-103218432	LAPneg	LAPpos	OK	0.0202238	0.111678	2.46522	0.544665	0.2013	0.99965
ENSMUSG00000089827.1	ENSMUSG00000089827.1	1700023H06Rik	chr13:80883383-80896035	LAPneg	LAPpos	OK	0.803021	1.02109	0.346606	0.127562	0.8887	0.99965
ENSMUSG00000045709.10	ENSMUSG00000045709.10	1700023L04Rik	chr6:29985328-29993776	LAPneg	LAPpos	OK	0.107345	0.0263332	-2.0273	-0.86868	0.17855	0.99965
ENSMUSG00000052334.5	ENSMUSG00000052334.5	1700024B05Rik	chr14:41943994-42003821	LAPneg	LAPpos	OK	0.0124575	0.0109591	-0.184895	-0.0709304	0.8862	0.99965
ENSMUSG00000091154.2	ENSMUSG00000091154.2	1700024N20Rik	chr8:27042376-27056131	LAPneg	LAPpos	OK	0.16346	0.178672	0.128382	0.0133541	0.91	0.99965
ENSMUSG00000086186.1	ENSMUSG00000086186.1	1700024P03Rik	chr2:110017816-110173360	LAPneg	LAPpos	OK	0.188081	0.246369	0.389465	0.394014	0.67205	0.99965
ENSMUSG00000078612.3	ENSMUSG00000078612.3	1700024P16Rik	chr4:104913455-105016863	LAPneg	LAPpos	OK	0.000116103	0.0070317	5.92039	0.0671638	0.3895	0.99965
ENSMUSG00000032666.10	ENSMUSG00000032666.10	1700025G04Rik	chr1:151884523-152090320	LAPneg	LAPpos	OK	15.0724	14.618	-0.0441672	-0.0705697	0.93845	0.99965
ENSMUSG00000090200.1	ENSMUSG00000090200.1	1700025N21Rik	chr10:82985497-83195900	LAPneg	LAPpos	OK	0.0509	0.0583435	0.196905	0.0214286	0.9147	0.99965
ENSMUSG00000086379.1	ENSMUSG00000086379.1	1700026D11Rik	chr2:132483211-132524057	LAPneg	LAPpos	OK	0.0451639	0.0425934	-0.0845411	-0.025398	0.95155	0.99965
ENSMUSG00000073976.4	ENSMUSG00000073976.4	1700026J12Rik	chr16:49210640-49255772	LAPneg	LAPpos	OK	0.000533213	0.00132191	1.30984	0.022814	0.679	0.99965
ENSMUSG00000026809.9	ENSMUSG00000026809.9	1700026L06Rik	chr2:28692079-28699727	LAPneg	LAPpos	OK	2.25102	2.56648	0.189215	0.140586	0.88785	0.99965
ENSMUSG00000084864.1	ENSMUSG00000084864.1	1700027A07Rik	chr15:78899666-78919517	LAPneg	LAPpos	OK	0.639177	0.676654	0.0822016	0.0216827	0.90145	0.99965
ENSMUSG00000097321.1	ENSMUSG00000097321.1	1700028E10Rik	chr5:151368708-151414083	LAPneg	LAPpos	OK	0.837092	0.806953	-0.0529003	-0.0322226	0.96675	0.99965
ENSMUSG00000038782.4	ENSMUSG00000038782.4	1700028J19Rik	chr7:44229932-44236122	LAPneg	LAPpos	OK	0.348658	0.323635	-0.107445	-0.0751006	0.93935	0.99965
ENSMUSG00000089798.3	ENSMUSG00000089798.3	1700028K03Rik	chr5:107497377-107688015	LAPneg	LAPpos	OK	0.0211806	0.0350313	0.7259	0.0305812	0.7842	0.99965
ENSMUSG00000078635.3	ENSMUSG00000078635.3	1700028N14Rik	chr11:103219761-103267745	LAPneg	LAPpos	OK	0.73554	0.518986	-0.503109	-0.180668	0.83255	0.99965
ENSMUSG00000031452.8	ENSMUSG00000031452.8	1700029H14Rik	chr8:13550732-13562461	LAPneg	LAPpos	OK	0.219957	0.377075	0.777633	0.277629	0.56665	0.99965
ENSMUSG00000044916.4	ENSMUSG00000044916.4	1700029I15Rik	chr2:92382917-92401263	LAPneg	LAPpos	OK	0.560426	0.641952	0.195941	0.0595522	0.9142	0.99965
ENSMUSG00000071103.3	ENSMUSG00000071103.3	1700029J07Rik	chr8:45953605-45975252	LAPneg	LAPpos	OK	1.28395	1.19328	-0.105651	-0.0974367	0.9193	0.99965
ENSMUSG00000086788.2	ENSMUSG00000086788.2	1700029M20Rik	chr4:135626654-135630198	LAPneg	LAPpos	OK	0.014449	0.00709929	-1.02522	-0.100426	0.6382	0.99965
ENSMUSG00000098144.1	ENSMUSG00000098144.1	1700029N11Rik	chr13:44400435-44457567	LAPneg	LAPpos	OK	0.000678495	0.00448502	2.7247	0.0464112	0.4736	0.99965
ENSMUSG00000085333.1	ENSMUSG00000085333.1	1700030A11Rik	chr17:28896396-28915324	LAPneg	LAPpos	OK	0.171109	0.133612	-0.356869	-0.0843288	0.8742	0.99965
ENSMUSG00000091071.1	ENSMUSG00000091071.1	1700030C10Rik	chr12:20814256-20815727	LAPneg	LAPpos	OK	0.185123	0.137317	-0.430974	-0.353964	0.7283	0.99965
ENSMUSG00000086459.2	ENSMUSG00000086459.2	1700030C12Rik	chr11:23306894-23499661	LAPneg	LAPpos	OK	0.966165	0.66322	-0.542781	-0.0389448	0.81065	0.99965
ENSMUSG00000031847.7	ENSMUSG00000031847.7	1700030J22Rik	chr8:116969598-116978943	LAPneg	LAPpos	OK	0.0471788	0.0496897	0.0748094	0.058125	0.95595	0.99965
ENSMUSG00000052794.7	ENSMUSG00000052794.7	1700030K09Rik	chr8:72443879-72475233	LAPneg	LAPpos	OK	2.32187	2.39232	0.0431195	0.0335629	0.9693	0.99965
ENSMUSG00000055833.8	ENSMUSG00000055833.8	1700034H15Rik	chr1:191890232-191913247	LAPneg	LAPpos	OK	0.324091	0.49347	0.606563	0.159195	0.70935	0.99965
ENSMUSG00000097893.1	ENSMUSG00000097893.1	1700034P13Rik	chr1:9718621-9791922	LAPneg	LAPpos	OK	3.80006	3.50923	-0.114869	-0.0810428	0.9376	0.99965
ENSMUSG00000005983.9	ENSMUSG00000005983.9	1700037C18Rik	chr16:3847267-3941147	LAPneg	LAPpos	OK	8.04646	8.18793	0.0251451	0.0245766	0.95185	0.99965
ENSMUSG00000027327.10	ENSMUSG00000027327.10	1700037H04Rik	chr2:131146323-131198497	LAPneg	LAPpos	OK	9.85376	10.8744	0.142191	0.126156	0.9019	0.99965
ENSMUSG00000070568.4	ENSMUSG00000070568.4	1700039E15Rik	chr7:45277512-45288998	LAPneg	LAPpos	OK	0.0111093	0.00175109	-2.66545	-0.0746027	0.23995	0.99965
ENSMUSG00000097933.1	ENSMUSG00000097933.1	1700039M10Rik	chr14:57571623-57572368	LAPneg	LAPpos	OK	0.0421376	0.0692218	0.716118	0.291184	0.67465	0.99965
ENSMUSG00000097515.1	ENSMUSG00000097515.1	1700040D17Rik	chr3:94409394-94412883	LAPneg	LAPpos	OK	1.35938	1.80258	0.407112	0.37291	0.7011	0.99965
ENSMUSG00000019945.3	ENSMUSG00000019945.3	1700040L02Rik	chr10:68430952-68541896	LAPneg	LAPpos	OK	0.312632	0.383562	0.294993	0.135579	0.8814	0.99965
ENSMUSG00000086999.1	ENSMUSG00000086999.1	1700040N02Rik	chr2:170346990-170427845	LAPneg	LAPpos	OK	0.0115348	0.0189532	0.716453	0.177236	0.7181	0.99965
ENSMUSG00000054822.4	ENSMUSG00000054822.4	1700041G16Rik	chr8:22808274-22808732	LAPneg	LAPpos	OK	0.382569	0.555111	0.537057	0.398231	0.71935	0.99965
ENSMUSG00000086391.1	ENSMUSG00000086391.1	1700042O10Rik	chr11:11814100-11898144	LAPneg	LAPpos	OK	0.284917	0.218957	-0.379893	-0.0853574	0.90025	0.99965
ENSMUSG00000085561.1	ENSMUSG00000085561.1	1700046C09Rik	chr11:14560354-14599225	LAPneg	LAPpos	OK	0.00123898	0.00102386	-0.27514	-0.00530151	0.8778	0.99965
ENSMUSG00000085437.1	ENSMUSG00000085437.1	1700047A11Rik	chr8:26021420-26119224	LAPneg	LAPpos	OK	0.0294975	0.0248712	-0.246119	-0.0478757	0.895	0.99965
ENSMUSG00000085549.1	ENSMUSG00000085549.1	1700047F07Rik	chr4:107689700-107758985	LAPneg	LAPpos	OK	0.00017343	0.000573292	1.72492	0.00271016	0.53905	0.99965
ENSMUSG00000094103.1	ENSMUSG00000094103.1	1700047I17Rik2	chr12:55199532-55214076	LAPneg	LAPpos	OK	0.348255	0.150667	-1.20878	-0.960608	0.33355	0.99965
ENSMUSG00000087347.1	ENSMUSG00000087347.1	1700047K16Rik	chr11:58315113-58324439	LAPneg	LAPpos	OK	0.598445	0.857404	0.518757	0.194982	0.83695	0.99965
ENSMUSG00000043773.4	ENSMUSG00000043773.4	1700048O20Rik	chr9:121938134-121947014	LAPneg	LAPpos	OK	0.413407	0.416618	0.0111625	0.00775135	0.99375	0.99965
ENSMUSG00000070709.6	ENSMUSG00000070709.6	1700049G17Rik	chr7:27907391-27931003	LAPneg	LAPpos	OK	2.53982	2.04576	-0.312089	-0.258792	0.6655	0.99965
ENSMUSG00000011052.5	ENSMUSG00000011052.5	1700049J03Rik	chr17:26554253-26656931	LAPneg	LAPpos	OK	0.00339342	0.00280192	-0.276325	-0.00930442	0.82155	0.99965
ENSMUSG00000096933.1	ENSMUSG00000096933.1	1700051O22Rik	chr8:85408758-85433315	LAPneg	LAPpos	OK	0.396106	0.692931	0.806823	0.183413	0.76795	0.99965
ENSMUSG00000061759.9	ENSMUSG00000061759.9	1700052N19Rik	chr10:4432466-4455141	LAPneg	LAPpos	OK	8.59122	8.93071	0.055912	0.0958951	0.9104	0.99965
ENSMUSG00000070997.3	ENSMUSG00000070997.3	1700055D18Rik	chr4:45012829-45014399	LAPneg	LAPpos	OK	0.206369	0.255177	0.306273	0.275773	0.7689	0.99965
ENSMUSG00000044854.5	ENSMUSG00000044854.5	1700056E22Rik	chr1:184013301-184075636	LAPneg	LAPpos	OK	1.16692	0.872791	-0.418994	-0.116243	0.82	0.99965
ENSMUSG00000084792.1	ENSMUSG00000084792.1	1700056N10Rik	chr16:17047519-17049111	LAPneg	LAPpos	OK	2.81574	2.86229	0.0236569	0.0252658	0.98115	0.99965
ENSMUSG00000074139.2	ENSMUSG00000074139.2	1700057G04Rik	chr9:92309376-92357876	LAPneg	LAPpos	OK	0.000248025	0.0371889	7.22824	0.0210021	0.17325	0.99965
ENSMUSG00000084757.1	ENSMUSG00000084757.1	1700057H15Rik	chr4:124414415-124485959	LAPneg	LAPpos	OK	0.000839701	0.000277573	-1.59701	-0.00423196	0.5359	0.99965
ENSMUSG00000020164.7	ENSMUSG00000020164.7	1700058G18Rik	chr10:116417860-116475319	LAPneg	LAPpos	OK	0.406869	0.425684	0.0652198	0.0180177	0.97085	0.99965
ENSMUSG00000089636.1	ENSMUSG00000089636.1	1700058P15Rik	chr7:19256928-19271817	LAPneg	LAPpos	OK	9.56047	10.6474	0.155351	0.0811285	0.94195	0.99965
ENSMUSG00000084970.1	ENSMUSG00000084970.1	1700060J05Rik	chr4:53440412-53622478	LAPneg	LAPpos	OK	0.436184	0.577976	0.406073	0.166898	0.67775	0.99965
ENSMUSG00000024209.9	ENSMUSG00000024209.9	1700061G19Rik	chr17:56875476-56888904	LAPneg	LAPpos	OK	0.422515	0.288447	-0.5507	-0.599329	0.5284	0.99965
ENSMUSG00000084948.1	ENSMUSG00000084948.1	1700061H18Rik	chr18:69925425-69969609	LAPneg	LAPpos	OK	0.000917944	0.00151706	0.724796	0.0105941	0.8025	0.99965
ENSMUSG00000086366.1	ENSMUSG00000086366.1	1700061J23Rik	chr11:23152139-23166375	LAPneg	LAPpos	OK	0.00170493	0.00140867	-0.275373	-0.00720752	0.8358	0.99965
ENSMUSG00000086898.1	ENSMUSG00000086898.1	1700062I23Rik	chr17:27057303-27122223	LAPneg	LAPpos	OK	1.97317	2.49467	0.338332	0.0900312	0.86685	0.99965
ENSMUSG00000085178.1	ENSMUSG00000085178.1	1700064E03Rik	chr11:69398507-69413675	LAPneg	LAPpos	OK	10.9065	9.20921	-0.244035	-0.187446	0.83655	0.99965
ENSMUSG00000082766.1	ENSMUSG00000082766.1	1700064H15Rik	chr3:19508594-19628677	LAPneg	LAPpos	OK	0.00462663	0.00764582	0.72471	0.0502569	0.8289	0.99965
ENSMUSG00000096655.1	ENSMUSG00000096655.1	1700065D16Rik	chr9:95855551-96053027	LAPneg	LAPpos	OK	0.157165	0.17549	0.159112	0.0256943	0.93745	0.99965
ENSMUSG00000073598.3	ENSMUSG00000073598.3	1700066B19Rik	chr18:35703224-35730869	LAPneg	LAPpos	OK	0.200801	0.254927	0.344314	0.282701	0.7658	0.99965
ENSMUSG00000038323.2	ENSMUSG00000038323.2	1700066M21Rik	chr1:57377619-57385423	LAPneg	LAPpos	OK	3.06016	3.07082	0.00501634	0.00767451	0.9932	0.99965
ENSMUSG00000046408.7	ENSMUSG00000046408.7	1700067K01Rik	chr8:84001501-84004770	LAPneg	LAPpos	OK	0.395638	0.151223	-1.3875	-1.09004	0.1648	0.99965
ENSMUSG00000053081.2	ENSMUSG00000053081.2	1700069B07Rik	chr7:121642020-121708011	LAPneg	LAPpos	OK	0.0185283	0.0304576	0.71707	0.0374565	0.64215	0.99965
ENSMUSG00000090307.1	ENSMUSG00000090307.1	1700071M16Rik	chr17:43568097-43612201	LAPneg	LAPpos	OK	0.00610436	0.332665	5.76809	0.497452	0.09205	0.913343
ENSMUSG00000087204.1	ENSMUSG00000087204.1	1700073E17Rik	chr6:145365133-145614319	LAPneg	LAPpos	OK	0.0435441	0.063273	0.539113	0.126096	0.7454	0.99965
ENSMUSG00000029883.6	ENSMUSG00000029883.6	1700074P13Rik	chr6:40920436-40940557	LAPneg	LAPpos	OK	0.00300467	0.0019862	-0.597193	-0.0282915	0.8031	0.99965
ENSMUSG00000023737.7	ENSMUSG00000023737.7	1700082M22Rik	chr8:104639838-104658587	LAPneg	LAPpos	OK	0.0983357	0.00596408	-4.04334	-0.353348	0.2876	0.99965
ENSMUSG00000086016.1	ENSMUSG00000086016.1	1700084C06Rik	chr9:21074167-21128393	LAPneg	LAPpos	OK	3.34279	3.46635	0.0523666	0.0146615	0.949	0.99965
ENSMUSG00000052222.1	ENSMUSG00000052222.1	1700084E18Rik	chr2:30237492-30344266	LAPneg	LAPpos	OK	0.0864016	0.0354756	-1.28423	-0.0577425	0.617	0.99965
ENSMUSG00000058101.2	ENSMUSG00000058101.2	1700084J12Rik	chr15:33083128-33594552	LAPneg	LAPpos	OK	0.05784	0.0237985	-1.28119	-0.0967874	0.61415	0.99965
ENSMUSG00000097080.1	ENSMUSG00000097080.1	1700086O06Rik	chr18:38238404-38262629	LAPneg	LAPpos	OK	0.203265	0.21081	0.0525796	0.014602	0.9619	0.99965
ENSMUSG00000085085.2	ENSMUSG00000085085.2	1700086P04Rik	chr4:129050096-129057983	LAPneg	LAPpos	OK	0.0621747	0.0751101	0.272679	0.217547	0.7968	0.99965
ENSMUSG00000087653.1	ENSMUSG00000087653.1	1700087M22Rik	chr14:30714848-30822713	LAPneg	LAPpos	OK	0.0486306	0.0775683	0.673603	0.159154	0.77275	0.99965
ENSMUSG00000033029.6	ENSMUSG00000033029.6	1700088E04Rik	chr15:79108971-79141251	LAPneg	LAPpos	OK	6.85501	6.04448	-0.18154	-0.222511	0.8025	0.99965
ENSMUSG00000086128.1	ENSMUSG00000086128.1	1700091E21Rik	chr18:64157720-64277180	LAPneg	LAPpos	OK	0.000904312	0.000332152	-1.44498	-0.00411283	0.55515	0.99965
ENSMUSG00000085353.2	ENSMUSG00000085353.2	1700092C17Rik	chr2:22755983-22762273	LAPneg	LAPpos	OK	0.0431284	0.0453378	0.0720759	0.0212336	0.96565	0.99965
ENSMUSG00000090840.1	ENSMUSG00000090840.1	1700092M07Rik	chr19:8740717-8741225	LAPneg	LAPpos	OK	0.431203	0.750749	0.799964	0.61564	0.56965	0.99965
ENSMUSG00000022915.3	ENSMUSG00000022915.3	1700093J21Rik	chr16:96082675-96089070	LAPneg	LAPpos	OK	0.287165	0.299274	0.0595871	0.0578558	0.95205	0.99965
ENSMUSG00000020286.6	ENSMUSG00000020286.6	1700093K21Rik	chr11:23516202-23521155	LAPneg	LAPpos	OK	0.0190543	0.0462089	1.27805	0.345514	0.41985	0.99965
ENSMUSG00000087250.1	ENSMUSG00000087250.1	1700094C10Rik	chr5:73998462-74068430	LAPneg	LAPpos	OK	0.0533078	0.107524	1.01224	0.448178	0.5305	0.99965
ENSMUSG00000078667.2	ENSMUSG00000078667.2	1700094D03Rik	chr3:89999588-90068347	LAPneg	LAPpos	OK	7.11469	6.04542	-0.234959	-0.201238	0.84135	0.99965
ENSMUSG00000098230.1	ENSMUSG00000098230.1	1700095B10Rik	chr5:112688875-112896362	LAPneg	LAPpos	OK	0.00145628	0.0504907	5.11566	0.203409	0.32225	0.99965
ENSMUSG00000084861.1	ENSMUSG00000084861.1	1700095J07Rik	chr6:30304604-30331779	LAPneg	LAPpos	OK	0.000887855	0.000733667	-0.275197	-0.00363231	0.88775	0.99965
ENSMUSG00000084804.1	ENSMUSG00000084804.1	1700095J12Rik	chr4:137993021-138208508	LAPneg	LAPpos	OK	0.176287	0.0790916	-1.15633	-0.0669783	0.65365	0.99965
ENSMUSG00000091906.2	ENSMUSG00000091906.2	1700099I09Rik	chr13:102693557-103334497	LAPneg	LAPpos	OK	0.0327055	0.0404457	0.306453	0.0308378	0.86025	0.99965
ENSMUSG00000079502.2	ENSMUSG00000079502.2	1700101E01Rik	chr2:28955372-29055064	LAPneg	LAPpos	OK	0.11514	0.209672	0.864747	0.333188	0.68385	0.99965
ENSMUSG00000097675.1	ENSMUSG00000097675.1	1700101I11Rik	chr6:129532093-129542331	LAPneg	LAPpos	OK	0.0677266	0.0835375	0.302701	0.0317794	0.8718	0.99965
ENSMUSG00000032611.4	ENSMUSG00000032611.4	1700102P08Rik	chr9:108392833-108397763	LAPneg	LAPpos	OK	1.74223	1.33881	-0.379978	-0.307315	0.7472	0.99965
ENSMUSG00000008307.5	ENSMUSG00000008307.5	1700109H08Rik	chr5:3571565-3647934	LAPneg	LAPpos	OK	5.84812	4.61719	-0.340956	-0.1422	0.6667	0.99965
ENSMUSG00000097267.1	ENSMUSG00000097267.1	1700109K24Rik	chr15:77078989-77307053	LAPneg	LAPpos	OK	0.0061486	0.0135465	1.13959	0.258291	0.59575	0.99965
ENSMUSG00000087047.2	ENSMUSG00000087047.2	1700110K17Rik	chr9:40293232-40533620	LAPneg	LAPpos	OK	0.679569	0.661396	-0.0391053	-0.00946836	0.9812	0.99965
ENSMUSG00000029837.1	ENSMUSG00000029837.1	1700111E14Rik	chr6:36846021-37300184	LAPneg	LAPpos	OK	0.000266456	0.0266277	6.64289	0.0710006	0.495	0.99965
ENSMUSG00000091329.1	ENSMUSG00000091329.1	1700112D23Rik	chr3:28697902-28781108	LAPneg	LAPpos	OK	0.0341089	0.0128092	-1.41297	-0.293297	0.5536	0.99965
ENSMUSG00000063458.6	ENSMUSG00000063458.6	1700112E06Rik	chr14:22019711-23094571	LAPneg	LAPpos	OK	0.469343	1.76335	1.9096	0.665088	0.1997	0.99965
ENSMUSG00000086632.1	ENSMUSG00000086632.1	1700112J05Rik	chr5:77004054-77061529	LAPneg	LAPpos	OK	0.0587763	0.0340913	-0.785831	-0.441971	0.53395	0.99965
ENSMUSG00000097527.1	ENSMUSG00000097527.1	1700112J16Rik	chr7:67204081-67222458	LAPneg	LAPpos	OK	0.00329257	0.00969484	1.558	0.431408	0.5567	0.99965
ENSMUSG00000086234.2	ENSMUSG00000086234.2	1700112M01Rik	chr5:73998462-74068430	LAPneg	LAPpos	OK	0.505973	0.342645	-0.562347	-0.113581	0.8464	0.99965
ENSMUSG00000096935.1	ENSMUSG00000096935.1	1700113A16Rik	chr3:88142371-88177785	LAPneg	LAPpos	OK	15.7165	13.0948	-0.263288	-0.146005	0.8858	0.99965
ENSMUSG00000047129.5	ENSMUSG00000047129.5	1700113H08Rik	chr10:87058045-87230599	LAPneg	LAPpos	OK	0.00458902	0.00459697	0.00249711	0.000478539	0.99155	0.99965
ENSMUSG00000045391.3	ENSMUSG00000045391.3	1700120B22Rik	chr10:63243073-63317881	LAPneg	LAPpos	OK	0.0400018	0.0219525	-0.865676	-0.0356352	0.7181	0.99965
ENSMUSG00000086068.1	ENSMUSG00000086068.1	1700120G11Rik	chr4:14219495-14237450	LAPneg	LAPpos	OK	0.00134829	0.00111407	-0.275296	-0.00521534	0.83565	0.99965
ENSMUSG00000085286.1	ENSMUSG00000085286.1	1700121F15Rik	chr4:149328415-149426749	LAPneg	LAPpos	OK	2.49038	2.24287	-0.151018	-0.0804396	0.92675	0.99965
ENSMUSG00000087685.1	ENSMUSG00000087685.1	1700122E12Rik	chr8:84847187-84848415	LAPneg	LAPpos	OK	0.291957	0.187453	-0.639225	-0.377991	0.69525	0.99965
ENSMUSG00000024786.3	ENSMUSG00000024786.3	1700123I01Rik	chr19:6184387-6224225	LAPneg	LAPpos	OK	0.0113849	0.0372001	1.70818	0.490096	0.5445	0.99965
ENSMUSG00000085614.1	ENSMUSG00000085614.1	1700123M08Rik	chr4:11966564-11994280	LAPneg	LAPpos	OK	0.788902	0.762248	-0.0495853	-0.0229635	0.9828	0.99965
ENSMUSG00000086080.1	ENSMUSG00000086080.1	1700123O12Rik	chr4:10479961-10797811	LAPneg	LAPpos	OK	0.00196987	0.00218265	0.14798	0.00262064	0.91925	0.99965
ENSMUSG00000040822.6	ENSMUSG00000040822.6	1700123O20Rik	chr14:54631991-54690742	LAPneg	LAPpos	OK	14.4345	14.5636	0.0128378	0.0106287	0.991	0.99965
ENSMUSG00000085197.1	ENSMUSG00000085197.1	1700125H03Rik	chr8:68356780-68735146	LAPneg	LAPpos	OK	0.0264132	0.0139426	-0.921762	-0.153366	0.65905	0.99965
ENSMUSG00000018479.6	ENSMUSG00000018479.6	1700125H20Rik	chr11:85170403-85181145	LAPneg	LAPpos	OK	0.00340309	0.00187435	-0.860456	-0.0344753	0.77985	0.99965
ENSMUSG00000089745.1	ENSMUSG00000089745.1	1810008B01Rik	chr8:119910359-124345724	LAPneg	LAPpos	OK	2.19107	1.72343	-0.346355	-0.0191014	0.8602	0.99965
ENSMUSG00000071653.3	ENSMUSG00000071653.3	1810009A15Rik	chr19:8888902-8890740	LAPneg	LAPpos	OK	22.0147	26.4337	0.263912	0.413437	0.6724	0.99965
ENSMUSG00000090062.1	ENSMUSG00000090062.1	1810009N23Rik	chr15:100691812-100729376	LAPneg	LAPpos	OK	4.59862	4.00449	-0.199581	-0.280995	0.771	0.99965
ENSMUSG00000078607.3	ENSMUSG00000078607.3	1810010H24Rik	chr11:107028117-107030443	LAPneg	LAPpos	OK	0.283049	0.183992	-0.621404	-0.531371	0.57365	0.99965
ENSMUSG00000041707.7	ENSMUSG00000041707.7	1810011H11Rik	chr14:32785962-32817968	LAPneg	LAPpos	OK	1.48942	6.59145	2.14585	2.05434	0.0431	0.851286
ENSMUSG00000056313.4	ENSMUSG00000056313.4	1810011O10Rik	chr8:24422403-24440008	LAPneg	LAPpos	OK	0.0103782	0.307824	4.89047	2.38463	0.1213	0.913343
ENSMUSG00000087595.1	ENSMUSG00000087595.1	1810012K08Rik	chr2:26136813-26140521	LAPneg	LAPpos	OK	3.32156	3.16804	-0.0682714	-0.0503641	0.95975	0.99965
ENSMUSG00000022507.5	ENSMUSG00000022507.5	1810013L24Rik	chr16:8830099-8858916	LAPneg	LAPpos	OK	15.8472	15.7592	-0.00802819	-0.0190643	0.98285	0.99965
ENSMUSG00000097412.1	ENSMUSG00000097412.1	1810014B01Rik	chr10:86685600-86705509	LAPneg	LAPpos	OK	1.1301	1.19156	0.0764031	0.0189234	0.9718	0.99965
ENSMUSG00000086390.1	ENSMUSG00000086390.1	1810019D21Rik	chr8:106059602-106138525	LAPneg	LAPpos	OK	0.0892297	0.0871989	-0.0332126	-0.0024882	0.9758	0.99965
ENSMUSG00000037600.10	ENSMUSG00000037600.10	1810019J16Rik	chr4:133518962-133530790	LAPneg	LAPpos	OK	0.0549942	0.0994727	0.855023	0.415289	0.668	0.99965
ENSMUSG00000097115.1	ENSMUSG00000097115.1	1810019N24Rik	chr7:12948591-12961768	LAPneg	LAPpos	OK	0.0743698	0.0947135	0.348853	0.20682	0.85305	0.99965
ENSMUSG00000089997.1	ENSMUSG00000089997.1	1810020O05Rik	chr6:87672381-87690847	LAPneg	LAPpos	OK	0.0145575	0.0226555	0.638098	0.216492	0.76265	0.99965
ENSMUSG00000087331.2	ENSMUSG00000087331.2	1810021B22Rik	chr15:89059733-89087077	LAPneg	LAPpos	OK	0.353487	0.701928	0.989668	0.125092	0.55675	0.99965
ENSMUSG00000078784.2	ENSMUSG00000078784.2	1810022K09Rik	chr3:14606319-14611221	LAPneg	LAPpos	OK	19.2426	17.9073	-0.103756	-0.136519	0.8811	0.99965
ENSMUSG00000044145.2	ENSMUSG00000044145.2	1810024B03Rik	chr2:127186354-127208280	LAPneg	LAPpos	OK	0.49403	0.481939	-0.0357475	-0.0236949	0.97925	0.99965
ENSMUSG00000048429.10	ENSMUSG00000048429.10	1810026J23Rik	chr9:21546893-21595970	LAPneg	LAPpos	OK	15.1285	13.1749	-0.199479	-0.40019	0.6899	0.99965
ENSMUSG00000044148.6	ENSMUSG00000044148.6	1810030O07Rik	chrX:12654878-12673668	LAPneg	LAPpos	OK	20.3611	19.272	-0.0793092	-0.20836	0.8318	0.99965
ENSMUSG00000020812.11	ENSMUSG00000020812.11	1810032O08Rik	chr11:116671659-116694868	LAPneg	LAPpos	OK	13.2545	13.2118	-0.00465615	-0.00602602	0.99445	0.99965
ENSMUSG00000013974.2	ENSMUSG00000013974.2	1810033B17Rik	chr8:3665761-3668905	LAPneg	LAPpos	OK	0.0337081	1.41417	5.39071	3.65291	0.0704	0.900342
ENSMUSG00000097101.1	ENSMUSG00000097101.1	1810034E14Rik	chr13:64192544-64274973	LAPneg	LAPpos	OK	4.78715	4.33085	-0.144515	-0.162816	0.8663	0.99965
ENSMUSG00000054091.7	ENSMUSG00000054091.7	1810037I17Rik	chr3:122924361-122926193	LAPneg	LAPpos	OK	18.0608	21.8815	0.276852	0.545946	0.57555	0.99965
ENSMUSG00000062760.4	ENSMUSG00000062760.4	1810041L15Rik	chr15:84379204-84447097	LAPneg	LAPpos	OK	0.00035399	0.000292538	-0.275083	-0.016338	0.83935	0.99965
ENSMUSG00000020284.10	ENSMUSG00000020284.10	1810043G02Rik	chr10:77978523-77986905	LAPneg	LAPpos	OK	4.24152	5.00824	0.239722	0.175061	0.7351	0.99965
ENSMUSG00000078572.2	ENSMUSG00000078572.2	1810043H04Rik	chr11:120098927-120100704	LAPneg	LAPpos	OK	6.06957	6.05396	-0.00371454	-0.00422301	0.99685	0.99965
ENSMUSG00000036027.5	ENSMUSG00000036027.5	1810046K07Rik	chr9:51289685-51328917	LAPneg	LAPpos	OK	0.0357264	0.121342	1.76402	0.574582	0.4773	0.99965
ENSMUSG00000035372.1	ENSMUSG00000035372.1	1810055G02Rik	chr19:3708332-3717881	LAPneg	LAPpos	OK	1.43737	1.79368	0.319496	0.302383	0.7457	0.99965
ENSMUSG00000073155.6	ENSMUSG00000073155.6	1810058I24Rik	chr6:35252653-35263496	LAPneg	LAPpos	OK	38.7343	42.9767	0.149945	0.30018	0.7584	0.99965
ENSMUSG00000086340.1	ENSMUSG00000086340.1	1810059C17Rik	chr2:18054192-18392830	LAPneg	LAPpos	OK	0.00534248	0.00881092	0.721784	0.0206521	0.67355	0.99965
ENSMUSG00000085455.1	ENSMUSG00000085455.1	1810059H22Rik	chr5:148874331-149015813	LAPneg	LAPpos	OK	0.268268	0.428007	0.67396	0.120551	0.7085	0.99965
ENSMUSG00000027713.6	ENSMUSG00000027713.6	1810062G17Rik	chr3:36475936-36482299	LAPneg	LAPpos	OK	0.238221	0.143038	-0.7359	-0.468903	0.666	0.99965
ENSMUSG00000084925.1	ENSMUSG00000084925.1	1810062O18Rik	chr14:20499363-20618354	LAPneg	LAPpos	OK	0.579123	0.235618	-1.29742	-0.103332	0.4566	0.99965
ENSMUSG00000013653.2	ENSMUSG00000013653.2	1810065E05Rik	chr11:58421110-58426024	LAPneg	LAPpos	OK	0.00252973	0.047185	4.22127	0.432631	0.2596	0.99965
ENSMUSG00000087165.1	ENSMUSG00000087165.1	2010001A14Rik	chr11:57795498-57801417	LAPneg	LAPpos	OK	2.72133	3.09046	0.183508	0.132525	0.8605	0.99965
ENSMUSG00000051606.4	ENSMUSG00000051606.4	2010001K21Rik	chr13:47010672-47011195	LAPneg	LAPpos	OK	0.0345516	0.05653	0.710261	0.290965	0.4749	0.99965
ENSMUSG00000085042.1	ENSMUSG00000085042.1	2010001M06Rik	chr5:135009151-135013253	LAPneg	LAPpos	OK	0.53027	0.836222	0.657158	0.204539	0.76655	0.99965
ENSMUSG00000067297.4	ENSMUSG00000067297.4	2010002M12Rik	chr19:34617048-34640743	LAPneg	LAPpos	OK	0.23335	0.299973	0.362339	0.262524	0.7667	0.99965
ENSMUSG00000042041.6	ENSMUSG00000042041.6	2010003K11Rik	chr19:4496789-4498583	LAPneg	LAPpos	OK	0.0242406	0.202528	3.06262	1.61337	0.168	0.99965
ENSMUSG00000028407.3	ENSMUSG00000028407.3	2010003O02Rik	chr4:40259600-40279421	LAPneg	LAPpos	OK	3.3491	3.78897	0.178034	0.107756	0.9143	0.99965
ENSMUSG00000095620.1	ENSMUSG00000095620.1	2010005H15Rik	chr16:36253045-36257372	LAPneg	LAPpos	OK	0.0992119	0.160276	0.691971	0.257115	0.6905	0.99965
ENSMUSG00000044694.1	ENSMUSG00000044694.1	2010007H06Rik	chr9:51280294-51280920	LAPneg	LAPpos	OK	0.399628	0.262141	-0.608314	-0.455432	0.66505	0.99965
ENSMUSG00000062376.7	ENSMUSG00000062376.7	2010012O05Rik	chr19:46689905-46703382	LAPneg	LAPpos	OK	2.31261	2.47922	0.100362	0.116893	0.9002	0.99965
ENSMUSG00000085890.1	ENSMUSG00000085890.1	2010012P19Rik	chr11:69682137-69696098	LAPneg	LAPpos	OK	0.00678846	0.00672964	-0.0125547	-0.000843653	0.9803	0.99965
ENSMUSG00000087277.1	ENSMUSG00000087277.1	2010013B24Rik	chr6:145303151-145308951	LAPneg	LAPpos	OK	0.185413	0.306844	0.726759	0.680705	0.4725	0.99965
ENSMUSG00000042233.9	ENSMUSG00000042233.9	2010015L04Rik	chr4:155398762-155447944	LAPneg	LAPpos	OK	1.71191	1.86178	0.121074	0.0904004	0.8966	0.99965
ENSMUSG00000096983.1	ENSMUSG00000096983.1	2010015M23Rik	chr11:88011990-88053755	LAPneg	LAPpos	OK	0.323082	0.4667	0.530596	0.0830212	0.796	0.99965
ENSMUSG00000091575.1	ENSMUSG00000091575.1	2010016I18Rik	chr3:106482012-106574845	LAPneg	LAPpos	OK	7.62007	7.21291	-0.0792223	-0.039639	0.9585	0.99965
ENSMUSG00000025528.4	ENSMUSG00000025528.4	2010106E10Rik	chrX:112495273-112558343	LAPneg	LAPpos	OK	0.0777308	1.06055	3.77019	2.90188	0.03385	0.85108
ENSMUSG00000021290.5	ENSMUSG00000021290.5	2010107E04Rik	chr12:111961375-111966977	LAPneg	LAPpos	OK	107.937	132.302	0.293651	0.636695	0.5079	0.99965
ENSMUSG00000029847.7	ENSMUSG00000029847.7	2010107G12Rik	chr6:34945277-34979054	LAPneg	LAPpos	OK	0.303473	0.278594	-0.123404	-0.0657962	0.93105	0.99965
ENSMUSG00000020083.7	ENSMUSG00000020083.7	2010107G23Rik	chr10:62107654-62143920	LAPneg	LAPpos	OK	0.226348	0.608791	1.4274	1.03708	0.1688	0.99965
ENSMUSG00000029384.4	ENSMUSG00000029384.4	2010109A12Rik	chr5:93206517-93213475	LAPneg	LAPpos	OK	0.408504	0.354416	-0.204908	-0.111524	0.9011	0.99965
ENSMUSG00000063522.4	ENSMUSG00000063522.4	2010109I03Rik	chr15:74878335-74881704	LAPneg	LAPpos	OK	0.506113	0.566209	0.161873	0.147632	0.8804	0.99965
ENSMUSG00000097755.1	ENSMUSG00000097755.1	2010110K18Rik	chr18:34751808-34758685	LAPneg	LAPpos	OK	0.159935	0.160389	0.00409061	0.00258572	0.9926	0.99965
ENSMUSG00000021458.10	ENSMUSG00000021458.10	2010111I01Rik	chr13:63014933-63497278	LAPneg	LAPpos	OK	6.66726	7.71667	0.210886	0.294429	0.76115	0.99965
ENSMUSG00000063018.6	ENSMUSG00000063018.6	2010204K13Rik	chrX:7411816-7445143	LAPneg	LAPpos	OK	1.09056	0.921307	-0.243312	-0.122041	0.90995	0.99965
ENSMUSG00000026090.10	ENSMUSG00000026090.10	2010300C02Rik	chr1:37611676-37720085	LAPneg	LAPpos	OK	2.03405	3.95267	0.958476	1.23128	0.184	0.99965
ENSMUSG00000097289.1	ENSMUSG00000097289.1	2010300F17Rik	chr11:96464592-96759130	LAPneg	LAPpos	OK	2.6594	2.18993	-0.28022	-0.172964	0.80305	0.99965
ENSMUSG00000074829.4	ENSMUSG00000074829.4	2010315B03Rik	chr9:124292990-124311750	LAPneg	LAPpos	OK	5.36832	5.64551	0.072632	0.0933147	0.9206	0.99965
ENSMUSG00000030587.4	ENSMUSG00000030587.4	2200002D01Rik	chr7:29238328-29248432	LAPneg	LAPpos	OK	1.2146	2.40951	0.988253	0.589451	0.47775	0.99965
ENSMUSG00000097165.1	ENSMUSG00000097165.1	2210008F06Rik	chr11:77489853-77491409	LAPneg	LAPpos	OK	0.185552	0.108918	-0.768583	-0.592617	0.54645	0.99965
ENSMUSG00000029882.5	ENSMUSG00000029882.5	2210010C04Rik	chr6:41030267-41035509	LAPneg	LAPpos	OK	0.0221168	0.0301773	0.448324	0.279114	0.7748	0.99965
ENSMUSG00000074217.2	ENSMUSG00000074217.2	2210011C24Rik	chr8:84010229-84011442	LAPneg	LAPpos	OK	0.132914	0.313175	1.23647	0.893135	0.3548	0.99965
ENSMUSG00000086316.1	ENSMUSG00000086316.1	2210013O21Rik	chrX:153723589-153741264	LAPneg	LAPpos	OK	13.286	13.1157	-0.0186082	-0.0251152	0.9811	0.99965
ENSMUSG00000083844.2	ENSMUSG00000083844.2	2210015D19Rik	chr11:5703982-5784710	LAPneg	LAPpos	OK	3.98309	3.13565	-0.345123	-0.30184	0.73395	0.99965
ENSMUSG00000021550.5	ENSMUSG00000021550.5	2210016F16Rik	chr13:58380045-58385225	LAPneg	LAPpos	OK	7.19297	7.7406	0.105856	0.222449	0.8156	0.99965
ENSMUSG00000029559.9	ENSMUSG00000029559.9	2210016L21Rik	chr5:114942157-114998046	LAPneg	LAPpos	OK	13.3712	13.416	0.00482697	0.00651551	0.9936	0.99965
ENSMUSG00000035401.8	ENSMUSG00000035401.8	2210018M11Rik	chr7:98590614-98656569	LAPneg	LAPpos	OK	17.7726	15.8124	-0.168597	-0.440847	0.64675	0.99965
ENSMUSG00000092570.1	ENSMUSG00000092570.1	2210019I11Rik	chr5:147228595-147278008	LAPneg	LAPpos	OK	0.000280364	0.000463376	0.72488	0.0056736	0.7659	0.99965
ENSMUSG00000078439.3	ENSMUSG00000078439.3	2210404O07Rik	chr10:81393050-81395392	LAPneg	LAPpos	OK	8.30857	17.7774	1.09737	1.59343	0.11395	0.913343
ENSMUSG00000078546.2	ENSMUSG00000078546.2	2210404O09Rik	chr17:21879569-21908092	LAPneg	LAPpos	OK	2.69719	2.88753	0.0983797	0.0979915	0.92285	0.99965
ENSMUSG00000039563.6	ENSMUSG00000039563.6	2210406O10Rik	chr5:36447610-36464853	LAPneg	LAPpos	OK	0.0947796	0.130894	0.46575	0.242264	0.7865	0.99965
ENSMUSG00000037145.8	ENSMUSG00000037145.8	2210407C18Rik	chr11:58608203-58616075	LAPneg	LAPpos	OK	0.119875	0.736797	2.61973	1.82919	0.07315	0.913343
ENSMUSG00000087380.1	ENSMUSG00000087380.1	2210408F21Rik	chr6:31220350-31337404	LAPneg	LAPpos	OK	0.2016	0.697443	1.79058	0.662139	0.1555	0.99965
ENSMUSG00000071252.5	ENSMUSG00000071252.5	2210408I21Rik	chr13:77135539-77613291	LAPneg	LAPpos	OK	0.215703	0.303726	0.493724	0.268278	0.7484	0.99965
ENSMUSG00000085563.2	ENSMUSG00000085563.2	2210411M09Rik	chr1:180942343-180975112	LAPneg	LAPpos	OK	1.06002	1.00491	-0.0770313	-0.0448631	0.95435	0.99965
ENSMUSG00000085394.1	ENSMUSG00000085394.1	2210414B05Rik	chr4:3656507-3663108	LAPneg	LAPpos	OK	0.00373098	0.0375691	3.33192	0.460368	0.3072	0.99965
ENSMUSG00000086494.1	ENSMUSG00000086494.1	2210417A02Rik	chr5:148741839-148743139	LAPneg	LAPpos	OK	0.0320573	0.0351431	0.132588	0.0516206	0.7291	0.99965
ENSMUSG00000085347.1	ENSMUSG00000085347.1	2210417K05Rik	chr10:62268854-62379908	LAPneg	LAPpos	OK	1.53554	1.68718	0.135866	0.0308442	0.938	0.99965
ENSMUSG00000075605.2	ENSMUSG00000075605.2	2300005B03Rik	chr15:74742838-74746687	LAPneg	LAPpos	OK	0.0402203	0.0107772	-1.89995	-0.375274	0.55	0.99965
ENSMUSG00000032403.7	ENSMUSG00000032403.7	2300009A05Rik	chr9:63394446-63399244	LAPneg	LAPpos	OK	7.06127	6.57349	-0.103268	-0.0901024	0.9225	0.99965
ENSMUSG00000097354.1	ENSMUSG00000097354.1	2310001H17Rik	chr6:129208411-129237982	LAPneg	LAPpos	OK	12.3008	11.837	-0.0554542	-0.0633302	0.94835	0.99965
ENSMUSG00000097178.1	ENSMUSG00000097178.1	2310002F09Rik	chr7:43690417-43803822	LAPneg	LAPpos	OK	0.115489	0.225838	0.967528	0.190811	0.5265	0.99965
ENSMUSG00000036731.6	ENSMUSG00000036731.6	2310002J15Rik	chr2:25238826-25244262	LAPneg	LAPpos	OK	0.137545	0.14915	0.116864	0.0574019	0.95015	0.99965
ENSMUSG00000025384.9	ENSMUSG00000025384.9	2310003H01Rik	chr11:120369054-120378764	LAPneg	LAPpos	OK	5.7007	4.80989	-0.245136	-0.442732	0.63115	0.99965
ENSMUSG00000046748.7	ENSMUSG00000046748.7	2310005G13Rik	chr16:57036966-57071346	LAPneg	LAPpos	OK	0.000350415	0.000579137	0.724843	0.0298238	0.6724	0.99965
ENSMUSG00000009210.4	ENSMUSG00000009210.4	2310007L24Rik	chr11:106365473-106377114	LAPneg	LAPpos	OK	0.589542	1.65836	1.4921	0.896837	0.29645	0.99965
ENSMUSG00000079283.1	ENSMUSG00000079283.1	2310009B15Rik	chr1:138851978-138856854	LAPneg	LAPpos	OK	2.7356	2.37817	-0.202006	-0.131772	0.8896	0.99965
ENSMUSG00000097162.1	ENSMUSG00000097162.1	2310010J17Rik	chr7:90124857-90129474	LAPneg	LAPpos	OK	2.01779	2.3565	0.223874	0.129397	0.87295	0.99965
ENSMUSG00000020133.8	ENSMUSG00000020133.8	2310011J03Rik	chr10:80295976-80320537	LAPneg	LAPpos	OK	15.4261	16.8604	0.128262	0.288878	0.77245	0.99965
ENSMUSG00000033967.4	ENSMUSG00000033967.4	2310014L17Rik	chr7:12927415-12931072	LAPneg	LAPpos	OK	0.125476	0.153509	0.290907	0.262459	0.79075	0.99965
ENSMUSG00000097729.1	ENSMUSG00000097729.1	2310015A10Rik	chr12:80120547-80132844	LAPneg	LAPpos	OK	3.65983	3.95032	0.110192	0.241491	0.80205	0.99965
ENSMUSG00000019933.1	ENSMUSG00000019933.1	2310015B20Rik	chr10:70204683-70219710	LAPneg	LAPpos	OK	0.0602281	0.0160039	-1.91201	-0.425653	0.3909	0.99965
ENSMUSG00000085965.1	ENSMUSG00000085965.1	2310016D23Rik	chr1:60776664-60803790	LAPneg	LAPpos	OK	0.307473	0.151927	-1.01709	-0.288972	0.3673	0.99965
ENSMUSG00000049643.9	ENSMUSG00000049643.9	2310022A10Rik	chr7:27553294-27582094	LAPneg	LAPpos	OK	9.93171	9.64802	-0.0418091	-0.0928653	0.92235	0.99965
ENSMUSG00000031983.6	ENSMUSG00000031983.6	2310022B05Rik	chr8:124635765-124663369	LAPneg	LAPpos	OK	3.16245	3.04684	-0.0537309	-0.0807593	0.93365	0.99965
ENSMUSG00000097710.1	ENSMUSG00000097710.1	2310026I22Rik	chr18:32915825-33195767	LAPneg	LAPpos	OK	0.0527504	0.0343222	-0.620039	-0.0756481	0.8036	0.99965
ENSMUSG00000078519.3	ENSMUSG00000078519.3	2310026L22Rik	chr4:138215713-138216189	LAPneg	LAPpos	OK	1.214	1.28952	0.087075	0.0766134	0.94255	0.99965
ENSMUSG00000032062.1	ENSMUSG00000032062.1	2310030G06Rik	chr9:50739690-50746521	LAPneg	LAPpos	OK	0.0112448	0.037049	1.72018	0.76137	0.4462	0.99965
ENSMUSG00000097457.1	ENSMUSG00000097457.1	2310031A07Rik	chr11:46436924-46447248	LAPneg	LAPpos	OK	5.05545	5.99133	0.245037	0.253709	0.78975	0.99965
ENSMUSG00000020441.6	ENSMUSG00000020441.6	2310033P09Rik	chr11:59208245-59210738	LAPneg	LAPpos	OK	9.83244	11.2459	0.193777	0.330373	0.7344	0.99965
ENSMUSG00000026319.7	ENSMUSG00000026319.7	2310035C23Rik	chr1:105663860-105755131	LAPneg	LAPpos	OK	14.2088	14.182	-0.0027218	-0.00706855	0.994	0.99965
ENSMUSG00000041203.8	ENSMUSG00000041203.8	2310036O22Rik	chr8:85026832-85030285	LAPneg	LAPpos	OK	64.3831	54.5341	-0.239523	-0.602977	0.53245	0.99965
ENSMUSG00000062619.5	ENSMUSG00000062619.5	2310039H08Rik	chr17:46442447-46831413	LAPneg	LAPpos	OK	6.26324	6.31461	0.0117855	0.00348606	0.85285	0.99965
ENSMUSG00000072852.3	ENSMUSG00000072852.3	2310040G07Rik	chr5:76913248-76967509	LAPneg	LAPpos	OK	0.156686	0.388297	1.30928	0.154127	0.60525	0.99965
ENSMUSG00000078486.2	ENSMUSG00000078486.2	2310042D19Rik	chr4:156215926-156221307	LAPneg	LAPpos	OK	2.37179	1.96906	-0.268468	-0.397909	0.68115	0.99965
ENSMUSG00000090356.1	ENSMUSG00000090356.1	2310042E22Rik	chr16:21152690-21153941	LAPneg	LAPpos	OK	0.278766	0.404138	0.535795	0.459374	0.65015	0.99965
ENSMUSG00000086486.1	ENSMUSG00000086486.1	2310043D23Rik	chr14:57424061-57517936	LAPneg	LAPpos	OK	0.136851	0.0252726	-2.43696	-0.459105	0.3761	0.99965
ENSMUSG00000097768.1	ENSMUSG00000097768.1	2310043M15Rik	chr16:93711906-93810585	LAPneg	LAPpos	OK	1.03038	0.961177	-0.100308	-0.0431889	0.9505	0.99965
ENSMUSG00000034157.6	ENSMUSG00000034157.6	2310044G17Rik	chr12:86947342-86965362	LAPneg	LAPpos	OK	13.1311	12.4999	-0.0710754	-0.194554	0.84245	0.99965
ENSMUSG00000085080.1	ENSMUSG00000085080.1	2310044K18Rik	chr7:83631958-83745726	LAPneg	LAPpos	OK	0.293195	0.397395	0.438714	0.0483725	0.8108	0.99965
ENSMUSG00000002345.11	ENSMUSG00000002345.11	2310045N01Rik	chr8:70139498-70167488	LAPneg	LAPpos	OK	36.183	40.0538	0.146628	0.246145	0.8013	0.99965
ENSMUSG00000045176.2	ENSMUSG00000045176.2	2310047M10Rik	chr11:69057717-69061576	LAPneg	LAPpos	OK	5.0349	6.24924	0.311718	0.450108	0.65025	0.99965
ENSMUSG00000085779.1	ENSMUSG00000085779.1	2310050B05Rik	chr10:81194608-81230833	LAPneg	LAPpos	OK	0.10434	0.22242	1.09199	0.342655	0.65515	0.99965
ENSMUSG00000040177.9	ENSMUSG00000040177.9	2310057M21Rik	chr7:130162450-133124354	LAPneg	LAPpos	OK	4.47594	4.0422	-0.147048	-0.0546642	0.96645	0.99965
ENSMUSG00000085379.1	ENSMUSG00000085379.1	2310058D17Rik	chr11:58954684-58978050	LAPneg	LAPpos	OK	0.704322	0.781233	0.149519	0.134344	0.8847	0.99965
ENSMUSG00000050705.9	ENSMUSG00000050705.9	2310061I04Rik	chr17:35892676-35916389	LAPneg	LAPpos	OK	20.9631	17.2843	-0.278389	-0.356289	0.7183	0.99965
ENSMUSG00000020747.11	ENSMUSG00000020747.11	2310067B10Rik	chr11:115765432-115813639	LAPneg	LAPpos	OK	16.5217	15.827	-0.0619749	-0.120908	0.88585	0.99965
ENSMUSG00000097102.1	ENSMUSG00000097102.1	2310069G16Rik	chr15:44671858-44805827	LAPneg	LAPpos	OK	0.0147557	0.0210595	0.513201	0.196042	0.75955	0.99965
ENSMUSG00000089718.1	ENSMUSG00000089718.1	2310075C17Rik	chr9:112065090-112348925	LAPneg	LAPpos	OK	0.103797	0.040312	-1.36448	-0.0899115	0.61125	0.99965
ENSMUSG00000045411.10	ENSMUSG00000045411.10	2410002F23Rik	chr7:44246721-44262720	LAPneg	LAPpos	OK	48.0034	42.1848	-0.186412	-0.40471	0.63515	0.99965
ENSMUSG00000085860.1	ENSMUSG00000085860.1	2410003L11Rik	chr11:97598510-97622893	LAPneg	LAPpos	OK	0.190405	0.313234	0.718168	0.32775	0.7957	0.99965
ENSMUSG00000036873.7	ENSMUSG00000036873.7	2410004B18Rik	chr3:145938013-145944829	LAPneg	LAPpos	OK	14.5253	14.1048	-0.0423808	-0.0637721	0.94195	0.99965
ENSMUSG00000087590.2	ENSMUSG00000087590.2	2410004N09Rik	chr18:33794891-33795986	LAPneg	LAPpos	OK	26.4134	24.808	-0.0904644	-0.119296	0.8952	0.99965
ENSMUSG00000071398.2	ENSMUSG00000071398.2	2410004P03Rik	chr12:17004957-17011727	LAPneg	LAPpos	OK	0.300375	0.526681	0.810166	0.65512	0.51655	0.99965
ENSMUSG00000086841.1	ENSMUSG00000086841.1	2410006H16Rik	chr11:62602876-62604807	LAPneg	LAPpos	OK	99.4928	110.147	0.14677	0.338888	0.7357	0.99965
ENSMUSG00000049760.5	ENSMUSG00000049760.5	2410015M20Rik	chr17:56607451-56609771	LAPneg	LAPpos	OK	30.0776	35.1802	0.226078	0.466059	0.63595	0.99965
ENSMUSG00000046791.7	ENSMUSG00000046791.7	2410016O06Rik	chr12:83950607-83952953	LAPneg	LAPpos	OK	6.67804	5.59659	-0.254877	-0.444771	0.65705	0.99965
ENSMUSG00000038311.7	ENSMUSG00000038311.7	2410017I17Rik	chr17:36141757-36162573	LAPneg	LAPpos	OK	0.0124132	0.0182505	0.556062	0.186918	0.7297	0.99965
ENSMUSG00000073164.5	ENSMUSG00000073164.5	2410018L13Rik	chr12:22953996-23010284	LAPneg	LAPpos	OK	0.758884	1.14308	0.590971	0.256758	0.637	0.99965
ENSMUSG00000034173.7	ENSMUSG00000034173.7	2410018M08Rik	chr5:129846989-129903623	LAPneg	LAPpos	OK	0.364602	0.334944	-0.122402	-0.0422716	0.9587	0.99965
ENSMUSG00000087547.1	ENSMUSG00000087547.1	2410019O14Rik	chr2:157595582-157597320	LAPneg	LAPpos	OK	0.492784	0.699002	0.504343	0.420486	0.6914	0.99965
ENSMUSG00000086745.1	ENSMUSG00000086745.1	2410057H14Rik	chr3:102720230-102772292	LAPneg	LAPpos	OK	0.0111784	0.0105556	-0.0827043	-0.0121029	0.9379	0.99965
ENSMUSG00000038065.7	ENSMUSG00000038065.7	2410066E13Rik	chr6:54681771-54700406	LAPneg	LAPpos	OK	9.41945	8.85568	-0.0890396	-0.158396	0.871	0.99965
ENSMUSG00000074269.4	ENSMUSG00000074269.4	2410076I21Rik	chr9:58582239-58741559	LAPneg	LAPpos	OK	1.00516	0.760967	-0.401524	-0.0809264	0.7519	0.99965
ENSMUSG00000039801.6	ENSMUSG00000039801.6	2410089E03Rik	chr15:8169105-8271158	LAPneg	LAPpos	OK	5.24502	4.38529	-0.258277	-0.518568	0.5209	0.99965
ENSMUSG00000024726.9	ENSMUSG00000024726.9	2410127L17Rik	chr19:18670779-18704788	LAPneg	LAPpos	OK	4.44309	5.25736	0.242775	0.344378	0.7215	0.99965
ENSMUSG00000032840.7	ENSMUSG00000032840.7	2410131K14Rik	chr5:118245226-118266093	LAPneg	LAPpos	OK	4.48246	4.06001	-0.142807	-0.320674	0.7369	0.99965
ENSMUSG00000086728.2	ENSMUSG00000086728.2	2410133F24Rik	chr9:57072039-57142722	LAPneg	LAPpos	OK	2.43862	2.1008	-0.215125	-0.264783	0.63835	0.99965
ENSMUSG00000064308.4	ENSMUSG00000064308.4	2410137M14Rik	chr17:36977700-36981237	LAPneg	LAPpos	OK	0.00713239	0.0058883	-0.276535	-0.029499	0.878	0.99965
ENSMUSG00000074832.4	ENSMUSG00000074832.4	2410141K09Rik	chr13:66418113-66441131	LAPneg	LAPpos	OK	0.520142	0.662899	0.349883	0.163989	0.86995	0.99965
ENSMUSG00000096917.1	ENSMUSG00000096917.1	2500002B13Rik	chr8:57488053-57508877	LAPneg	LAPpos	OK	0.2258	0.269455	0.254998	0.187596	0.84855	0.99965
ENSMUSG00000073236.4	ENSMUSG00000073236.4	2500004C02Rik	chr2:153341156-153404007	LAPneg	LAPpos	OK	1.56502	1.38961	-0.171498	-0.0412462	0.92385	0.99965
ENSMUSG00000071632.4	ENSMUSG00000071632.4	2510002D24Rik	chr16:18836577-18840158	LAPneg	LAPpos	OK	18.845	17.9723	-0.0684048	-0.142789	0.8821	0.99965
ENSMUSG00000036955.9	ENSMUSG00000036955.9	2510003E04Rik	chr10:62538625-62578457	LAPneg	LAPpos	OK	8.84377	9.68117	0.130518	0.231283	0.7828	0.99965
ENSMUSG00000043391.9	ENSMUSG00000043391.9	2510009E07Rik	chr16:21649044-21694665	LAPneg	LAPpos	OK	0.604086	0.628137	0.0563253	0.0531409	0.9588	0.99965
ENSMUSG00000097595.1	ENSMUSG00000097595.1	2510016G02Rik	chr7:130162450-133124354	LAPneg	LAPpos	OK	0.0292022	0.0800847	1.45545	0.0417798	0.53915	0.99965
ENSMUSG00000044496.6	ENSMUSG00000044496.6	2510039O18Rik	chr4:147940894-147947314	LAPneg	LAPpos	OK	29.7913	27.0777	-0.137789	-0.420857	0.67065	0.99965
ENSMUSG00000068011.4	ENSMUSG00000068011.4	2510049J12Rik	chr6:115583543-115592576	LAPneg	LAPpos	OK	0.0943072	0.178579	0.92112	0.702889	0.49825	0.99965
ENSMUSG00000039798.1	ENSMUSG00000039798.1	2600006K01Rik	chr2:29868725-29882840	LAPneg	LAPpos	OK	0.189731	0.113455	-0.741837	-0.118465	0.77305	0.99965
ENSMUSG00000052419.6	ENSMUSG00000052419.6	2610001J05Rik	chr6:13867734-13871518	LAPneg	LAPpos	OK	18.456	21.3681	0.211368	0.427897	0.66085	0.99965
ENSMUSG00000073684.7	ENSMUSG00000073684.7	2610002J02Rik	chr4:155249801-155256687	LAPneg	LAPpos	OK	22.4559	20.8123	-0.109659	-0.22019	0.816	0.99965
ENSMUSG00000031242.6	ENSMUSG00000031242.6	2610002M06Rik	chrX:107782750-107872909	LAPneg	LAPpos	OK	3.51532	3.2517	-0.112463	-0.220401	0.82065	0.99965
ENSMUSG00000071793.6	ENSMUSG00000071793.6	2610005L07Rik	chr8:20262612-20424814	LAPneg	LAPpos	OK	2.18231	1.95539	-0.158404	-0.0923975	0.915	0.99965
ENSMUSG00000060301.5	ENSMUSG00000060301.5	2610008E11Rik	chr10:79064373-79097600	LAPneg	LAPpos	OK	6.21485	5.74764	-0.112748	-0.255643	0.79245	0.99965
ENSMUSG00000022701.11	ENSMUSG00000022701.11	2610015P09Rik	chr16:43861406-43964314	LAPneg	LAPpos	OK	3.00581	3.01827	0.00596727	0.0045633	0.99445	0.99965
ENSMUSG00000031112.4	ENSMUSG00000031112.4	2610018G03Rik	chrX:50841046-50893097	LAPneg	LAPpos	OK	37.183	35.4831	-0.0675106	-0.191741	0.84025	0.99965
ENSMUSG00000093565.1	ENSMUSG00000093565.1	2610019E17Rik	chr17:24488782-24534210	LAPneg	LAPpos	OK	8.45699	8.95981	0.0833245	0.0256141	0.9732	0.99965
ENSMUSG00000097537.1	ENSMUSG00000097537.1	2610020C07Rik	chr16:11203382-11254270	LAPneg	LAPpos	OK	1.0138	0.916547	-0.145495	-0.195135	0.8381	0.99965
ENSMUSG00000030924.9	ENSMUSG00000030924.9	2610020H08Rik	chr7:119760922-119848943	LAPneg	LAPpos	OK	33.267	30.9832	-0.102607	-0.101145	0.8493	0.99965
ENSMUSG00000091474.1	ENSMUSG00000091474.1	2610021A01Rik	chr7:41599260-41628533	LAPneg	LAPpos	OK	5.61321	4.96933	-0.175776	-0.365516	0.7102	0.99965
ENSMUSG00000087013.1	ENSMUSG00000087013.1	2610027K06Rik	chr11:85353166-85832223	LAPneg	LAPpos	OK	1.07355	1.69078	0.655304	0.232942	0.67055	0.99965
ENSMUSG00000009114.11	ENSMUSG00000009114.11	2610028H24Rik	chr10:76449080-76515856	LAPneg	LAPpos	OK	0.00808886	0.006683	-0.275441	-0.0222505	0.8925	0.99965
ENSMUSG00000039043.5	ENSMUSG00000039043.5	2610034B18Rik	chr7:79925360-79935359	LAPneg	LAPpos	OK	0.036011	0.122932	1.77135	1.3054	0.24005	0.99965
ENSMUSG00000024227.8	ENSMUSG00000024227.8	2610034M16Rik	chr17:58878807-58991375	LAPneg	LAPpos	OK	0.000106641	0.000705039	2.72495	0.00746152	0.5029	0.99965
ENSMUSG00000087259.1	ENSMUSG00000087259.1	2610035D17Rik	chr11:113043894-113201838	LAPneg	LAPpos	OK	14.4317	12.2384	-0.237823	-0.360943	0.70925	0.99965
ENSMUSG00000097536.2	ENSMUSG00000097536.2	2610037D02Rik	chr15:96134818-96284495	LAPneg	LAPpos	OK	0.683829	0.865531	0.339948	0.215684	0.8093	0.99965
ENSMUSG00000071302.4	ENSMUSG00000071302.4	2610044O15Rik8	chr8:129217723-129221950	LAPneg	LAPpos	OK	6.49933	10.957	0.753488	0.378711	0.60335	0.99965
ENSMUSG00000079671.2	ENSMUSG00000079671.2	2610203C22Rik	chr1:9547947-9631175	LAPneg	LAPpos	OK	0.0450758	0.0464052	0.041935	0.00643151	0.9793	0.99965
ENSMUSG00000084860.1	ENSMUSG00000084860.1	2610204G07Rik	chr13:104631139-104839274	LAPneg	LAPpos	OK	0.0424372	0.0420594	-0.0129013	-0.00230654	0.92945	0.99965
ENSMUSG00000054514.3	ENSMUSG00000054514.3	2610204G22Rik	chr4:155761177-155776161	LAPneg	LAPpos	OK	2.12542	2.97735	0.486284	0.221603	0.8267	0.99965
ENSMUSG00000085236.2	ENSMUSG00000085236.2	2610206C17Rik	chr7:84689639-84776549	LAPneg	LAPpos	OK	0.527446	0.176656	-1.57808	-0.726258	0.4194	0.99965
ENSMUSG00000059482.9	ENSMUSG00000059482.9	2610301B20Rik	chr4:10874497-10899425	LAPneg	LAPpos	OK	3.25365	3.57478	0.135799	0.147473	0.8607	0.99965
ENSMUSG00000066000.6	ENSMUSG00000066000.6	2610305D13Rik	chr4:147611936-147642513	LAPneg	LAPpos	OK	0.0100599	0.00825622	-0.285058	-0.0415677	0.8943	0.99965
ENSMUSG00000085936.1	ENSMUSG00000085936.1	2610307P16Rik	chr13:28460033-28885620	LAPneg	LAPpos	OK	6.72414	6.50662	-0.0474423	-0.0365388	0.97075	0.99965
ENSMUSG00000049916.9	ENSMUSG00000049916.9	2610318N02Rik	chr16:17113398-17125106	LAPneg	LAPpos	OK	1.53165	1.69127	0.143015	0.118064	0.90225	0.99965
ENSMUSG00000010277.7	ENSMUSG00000010277.7	2610507B11Rik	chr11:78261751-78290623	LAPneg	LAPpos	OK	48.2478	45.4337	-0.0867027	-0.193552	0.7468	0.99965
ENSMUSG00000085882.1	ENSMUSG00000085882.1	2610507I01Rik	chr11:59199835-59202385	LAPneg	LAPpos	OK	4.85229	4.39445	-0.142981	-0.179541	0.8595	0.99965
ENSMUSG00000092486.1	ENSMUSG00000092486.1	2610524H06Rik	chr5:114808195-114823468	LAPneg	LAPpos	OK	4.98492	5.4392	0.125826	0.115114	0.90505	0.99965
ENSMUSG00000096001.1	ENSMUSG00000096001.1	2610528A11Rik	chr14:37102139-37110101	LAPneg	LAPpos	OK	0.0878701	0.275525	1.64874	0.934086	0.3858	0.99965
ENSMUSG00000097334.1	ENSMUSG00000097334.1	2700012I20Rik	chr9:57072039-57142722	LAPneg	LAPpos	OK	0.309572	0.423968	0.453681	0.0541572	0.8275	0.99965
ENSMUSG00000097731.1	ENSMUSG00000097731.1	2700016F22Rik	chr4:139352586-139489588	LAPneg	LAPpos	OK	2.96723	2.35047	-0.336165	-0.147384	0.918	0.99965
ENSMUSG00000038005.8	ENSMUSG00000038005.8	2700029M09Rik	chr8:60890417-60907580	LAPneg	LAPpos	OK	18.9891	20.6986	0.124363	0.230411	0.8143	0.99965
ENSMUSG00000097180.1	ENSMUSG00000097180.1	2700038G22Rik	chr5:23850596-23854924	LAPneg	LAPpos	OK	3.5836	3.38402	-0.0826701	-0.104425	0.91245	0.99965
ENSMUSG00000097787.1	ENSMUSG00000097787.1	2700046G09Rik	chr19:32122726-32391184	LAPneg	LAPpos	OK	0.0935581	0.132334	0.500249	0.0759832	0.84415	0.99965
ENSMUSG00000034601.10	ENSMUSG00000034601.10	2700049A03Rik	chr12:71136847-71243303	LAPneg	LAPpos	OK	3.31153	3.18894	-0.0544206	-0.0950656	0.91775	0.99965
ENSMUSG00000039990.9	ENSMUSG00000039990.9	2700050L05Rik	chr7:133637542-133672971	LAPneg	LAPpos	OK	14.7926	11.4326	-0.371716	-0.5203	0.4906	0.99965
ENSMUSG00000021807.5	ENSMUSG00000021807.5	2700060E02Rik	chr14:19751256-19823823	LAPneg	LAPpos	OK	32.8728	35.6589	0.117369	0.304162	0.75815	0.99965
ENSMUSG00000024273.7	ENSMUSG00000024273.7	2700062C07Rik	chr18:24470860-24477765	LAPneg	LAPpos	OK	6.48503	7.04494	0.119474	0.14749	0.87705	0.99965
ENSMUSG00000086172.1	ENSMUSG00000086172.1	2700068H02Rik	chr4:106554668-106557897	LAPneg	LAPpos	OK	0.0212779	0.0234501	0.140237	0.0844315	0.91055	0.99965
ENSMUSG00000085763.1	ENSMUSG00000085763.1	2700081L22Rik	chr4:52430284-52438965	LAPneg	LAPpos	OK	0.0294604	0.13351	2.1801	0.808446	0.4753	0.99965
ENSMUSG00000053080.9	ENSMUSG00000053080.9	2700081O15Rik	chr19:7417624-7483289	LAPneg	LAPpos	OK	5.2024	3.37596	-0.623879	-0.746308	0.4342	0.99965
ENSMUSG00000085696.2	ENSMUSG00000085696.2	2700086A05Rik	chr6:52162350-52221854	LAPneg	LAPpos	OK	0.551702	0.460853	-0.259583	-0.0675652	0.91705	0.99965
ENSMUSG00000072704.4	ENSMUSG00000072704.4	2700089E24Rik	chr6:133105238-133107747	LAPneg	LAPpos	OK	8.36926	7.88553	-0.0858924	-0.175935	0.85335	0.99965
ENSMUSG00000076437.4	ENSMUSG00000076437.4	2700094K13Rik	chr2:84669217-84670770	LAPneg	LAPpos	OK	26.3334	28.0378	0.0904776	0.158534	0.87465	0.99965
ENSMUSG00000062198.4	ENSMUSG00000062198.4	2700097O09Rik	chr12:55045660-55080110	LAPneg	LAPpos	OK	4.11891	4.23366	0.0396427	0.0367359	0.97115	0.99965
ENSMUSG00000098090.1	ENSMUSG00000098090.1	2700099C18Rik	chr17:94750099-94834799	LAPneg	LAPpos	OK	1.2216	1.45288	0.250151	0.11956	0.8865	0.99965
ENSMUSG00000087497.1	ENSMUSG00000087497.1	2810001G20Rik	chr11:64079483-64083259	LAPneg	LAPpos	OK	7.70648	7.7743	0.0126393	0.0154152	0.98675	0.99965
ENSMUSG00000045464.5	ENSMUSG00000045464.5	2810002D19Rik	chr2:94300766-94438136	LAPneg	LAPpos	OK	3.23676	2.81852	-0.19961	-0.107138	0.90685	0.99965
ENSMUSG00000031984.7	ENSMUSG00000031984.7	2810004N23Rik	chr8:124793018-124890057	LAPneg	LAPpos	OK	12.5933	11.8043	-0.0933419	-0.0961881	0.9237	0.99965
ENSMUSG00000047635.6	ENSMUSG00000047635.6	2810006K23Rik	chr5:124328088-124341844	LAPneg	LAPpos	OK	4.1826	4.34997	0.0566055	0.0713774	0.93705	0.99965
ENSMUSG00000086859.3	ENSMUSG00000086859.3	2810008D09Rik	chr11:117076789-117078955	LAPneg	LAPpos	OK	17.8678	15.4654	-0.208316	-0.285342	0.772	0.99965
ENSMUSG00000020491.9	ENSMUSG00000020491.9	2810021J22Rik	chr11:58867215-58883288	LAPneg	LAPpos	OK	3.68848	4.18815	0.183284	0.258124	0.7291	0.99965
ENSMUSG00000049881.7	ENSMUSG00000049881.7	2810025M15Rik	chr1:157135182-157420235	LAPneg	LAPpos	OK	0.49817	0.780955	0.648601	0.354367	0.7151	0.99965
ENSMUSG00000096995.1	ENSMUSG00000096995.1	2810029C07Rik	chr12:111572320-111574402	LAPneg	LAPpos	OK	0.251791	0.290507	0.206342	0.189007	0.84405	0.99965
ENSMUSG00000092574.2	ENSMUSG00000092574.2	2810047C21Rik1	chr7:8086284-8092838	LAPneg	LAPpos	OK	0.0231854	0.00310444	-2.90081	-0.455968	0.4106	0.99965
ENSMUSG00000090386.3	ENSMUSG00000090386.3	2810055G20Rik	chr16:77236316-77691403	LAPneg	LAPpos	OK	0.000184429	0.000174194	-0.0823733	-7.39846e-05	0.9465	0.99965
ENSMUSG00000028060.10	ENSMUSG00000028060.10	2810403A07Rik	chr3:88685793-88712933	LAPneg	LAPpos	OK	29.3557	26.795	-0.131674	-0.341484	0.72545	0.99965
ENSMUSG00000086629.1	ENSMUSG00000086629.1	2810403D21Rik	chrX:108834477-108974906	LAPneg	LAPpos	OK	2.65945	2.61754	-0.0229175	-0.0139208	0.98695	0.99965
ENSMUSG00000018570.11	ENSMUSG00000018570.11	2810408A11Rik	chr11:69897351-69900987	LAPneg	LAPpos	OK	3.01846	2.25613	-0.419963	-0.389484	0.67685	0.99965
ENSMUSG00000087213.1	ENSMUSG00000087213.1	2810408I11Rik	chr1:64679870-64725644	LAPneg	LAPpos	OK	0.18688	0.413919	1.14723	0.216837	0.65645	0.99965
ENSMUSG00000039725.6	ENSMUSG00000039725.6	2810408M09Rik	chr2:165490109-165493324	LAPneg	LAPpos	OK	6.23191	5.87473	-0.0851533	-0.137258	0.8886	0.99965
ENSMUSG00000075389.3	ENSMUSG00000075389.3	2810410L24Rik	chr11:120185399-120189852	LAPneg	LAPpos	OK	1.42021	0.910734	-0.641003	-0.409863	0.6577	0.99965
ENSMUSG00000040204.6	ENSMUSG00000040204.6	2810417H13Rik	chr9:65828929-65908794	LAPneg	LAPpos	OK	3.47409	9.50068	1.45139	1.55095	0.12565	0.928991
ENSMUSG00000097811.1	ENSMUSG00000097811.1	2810425M01Rik	chr10:77486655-77516430	LAPneg	LAPpos	OK	3.93581	4.17169	0.08397	0.105881	0.91595	0.99965
ENSMUSG00000058833.5	ENSMUSG00000058833.5	2810428I15Rik	chr8:70504291-70506752	LAPneg	LAPpos	OK	15.5829	15.0703	-0.0482645	-0.0669566	0.94245	0.99965
ENSMUSG00000097709.1	ENSMUSG00000097709.1	2810429I04Rik	chr13:3478242-3494398	LAPneg	LAPpos	OK	0.0921382	0.260191	1.4977	0.544518	0.44265	0.99965
ENSMUSG00000087060.1	ENSMUSG00000087060.1	2810442I21Rik	chr11:16935153-16951282	LAPneg	LAPpos	OK	0.221713	0.704939	1.66881	1.02189	0.17055	0.99965
ENSMUSG00000085030.1	ENSMUSG00000085030.1	2810455O05Rik	chr8:119910359-124345724	LAPneg	LAPpos	OK	2.0325	1.92166	-0.0809037	-0.00730722	0.95825	0.99965
ENSMUSG00000026227.5	ENSMUSG00000026227.5	2810459M11Rik	chr1:86045862-86055456	LAPneg	LAPpos	OK	0.817296	0.807395	-0.017585	-0.0165223	0.98555	0.99965
ENSMUSG00000091475.2	ENSMUSG00000091475.2	2810468N07Rik	chr17:25570810-25575043	LAPneg	LAPpos	OK	0.912671	1.21124	0.408317	0.378348	0.70765	0.99965
ENSMUSG00000032712.10	ENSMUSG00000032712.10	2810474O19Rik	chr6:149309413-149335658	LAPneg	LAPpos	OK	31.1029	26.7611	-0.216911	-0.546638	0.49345	0.99965
ENSMUSG00000055188.6	ENSMUSG00000055188.6	2900002K06Rik	chrX:8138974-8147964	LAPneg	LAPpos	OK	2.49888	2.80505	0.166744	0.0582411	0.95335	0.99965
ENSMUSG00000043833.6	ENSMUSG00000043833.6	2900005J15Rik	chr5:25100982-25110109	LAPneg	LAPpos	OK	1.34195	0.921352	-0.542503	-0.494252	0.6227	0.99965
ENSMUSG00000087271.1	ENSMUSG00000087271.1	2900008C10Rik	chrX:12036739-12160355	LAPneg	LAPpos	OK	3.00255	3.61622	0.268293	0.136004	0.5827	0.99965
ENSMUSG00000044117.6	ENSMUSG00000044117.6	2900011O08Rik	chr16:13981701-14101500	LAPneg	LAPpos	OK	0.000313427	0.000345363	0.139986	0.000637577	0.9303	0.99965
ENSMUSG00000051339.8	ENSMUSG00000051339.8	2900026A02Rik	chr5:113086322-113163351	LAPneg	LAPpos	OK	3.37789	10.6839	1.66124	3.90709	0.00045	0.107367
ENSMUSG00000054418.6	ENSMUSG00000054418.6	2900041M22Rik	chr11:117611246-117613857	LAPneg	LAPpos	OK	0.158627	0.38111	1.26457	1.13315	0.26275	0.99965
ENSMUSG00000043993.6	ENSMUSG00000043993.6	2900052L18Rik	chr11:120229801-120231585	LAPneg	LAPpos	OK	0.509328	0.377898	-0.430598	-0.393214	0.69625	0.99965
ENSMUSG00000086468.1	ENSMUSG00000086468.1	2900053O20Rik	chr11:17953969-17959578	LAPneg	LAPpos	OK	0.693912	1.42536	1.0385	0.724653	0.5144	0.99965
ENSMUSG00000087403.2	ENSMUSG00000087403.2	2900056M20Rik	chrX:152298499-152327495	LAPneg	LAPpos	OK	3.84729	3.9597	0.0415481	0.0237498	0.9762	0.99965
ENSMUSG00000097277.1	ENSMUSG00000097277.1	2900076A07Rik	chr7:81523549-81531498	LAPneg	LAPpos	OK	8.00266	7.45654	-0.101974	-0.115676	0.86695	0.99965
ENSMUSG00000087038.3	ENSMUSG00000087038.3	2900079G21Rik	chr9:112065090-112348925	LAPneg	LAPpos	OK	1.32233	0.795867	-0.732484	-0.333848	0.8131	0.99965
ENSMUSG00000087484.1	ENSMUSG00000087484.1	2900089D17Rik	chr5:144241689-144446757	LAPneg	LAPpos	OK	0.194042	0.316594	0.706263	0.0740277	0.7907	0.99965
ENSMUSG00000030385.4	ENSMUSG00000030385.4	2900092C05Rik	chr7:12512516-12556323	LAPneg	LAPpos	OK	0.000824109	0.00181607	1.13991	0.0341062	0.67425	0.99965
ENSMUSG00000070282.6	ENSMUSG00000070282.6	3000002C10Rik	chr9:109827942-109832706	LAPneg	LAPpos	OK	1.1306	1.85534	0.714595	0.611756	0.58895	0.99965
ENSMUSG00000084885.1	ENSMUSG00000084885.1	3010001F23Rik	chrX:152343597-152416698	LAPneg	LAPpos	OK	0.0215285	0.00454438	-2.24409	-0.125018	0.32335	0.99965
ENSMUSG00000085355.2	ENSMUSG00000085355.2	3010003L21Rik	chr6:148921034-148947129	LAPneg	LAPpos	OK	0.422475	0.330085	-0.35603	-0.129827	0.90755	0.99965
ENSMUSG00000020381.4	ENSMUSG00000020381.4	3010026O09Rik	chr11:50174443-50210827	LAPneg	LAPpos	OK	0.871207	0.901365	0.0490967	0.0104567	0.9766	0.99965
ENSMUSG00000079737.3	ENSMUSG00000079737.3	3110001I22Rik	chr16:13671857-13703612	LAPneg	LAPpos	OK	3.73806	3.7122	-0.0100135	-0.00814541	0.9931	0.99965
ENSMUSG00000024410.8	ENSMUSG00000024410.8	3110002H16Rik	chr18:12168716-12236400	LAPneg	LAPpos	OK	47.2147	39.1317	-0.270899	-0.472852	0.58605	0.99965
ENSMUSG00000079450.5	ENSMUSG00000079450.5	3110007F17Rik	chrX:123103494-123188795	LAPneg	LAPpos	OK	0.267708	0.644424	1.26735	0.712651	0.36125	0.99965
ENSMUSG00000026388.9	ENSMUSG00000026388.9	3110009E18Rik	chr1:120121186-120188189	LAPneg	LAPpos	OK	5.57195	6.01674	0.1108	0.0709143	0.941	0.99965
ENSMUSG00000094958.1	ENSMUSG00000094958.1	3110021N24Rik	chr4:108637465-108781904	LAPneg	LAPpos	OK	0.000193066	0.124013	9.32717	0.145388	0.33475	0.99965
ENSMUSG00000067879.3	ENSMUSG00000067879.3	3110035E14Rik	chr1:9547947-9631175	LAPneg	LAPpos	OK	0.000930235	0.00461209	2.30975	0.25976	0.57225	0.99965
ENSMUSG00000025102.8	ENSMUSG00000025102.8	3110040N11Rik	chr7:81782181-81789478	LAPneg	LAPpos	OK	19.3019	17.7441	-0.121403	-0.140221	0.8784	0.99965
ENSMUSG00000028300.8	ENSMUSG00000028300.8	3110043O21Rik	chr4:35191284-35262222	LAPneg	LAPpos	OK	2.55865	2.51583	-0.0243507	-0.0278054	0.9737	0.99965
ENSMUSG00000097503.1	ENSMUSG00000097503.1	3110045C21Rik	chr1:169969408-170110501	LAPneg	LAPpos	OK	0.112614	0.140355	0.317701	0.166306	0.8816	0.99965
ENSMUSG00000090061.3	ENSMUSG00000090061.3	3110047P20Rik	chr5:63649102-63810546	LAPneg	LAPpos	OK	0.000520245	0.012402	4.57524	0.0230654	0.2461	0.99965
ENSMUSG00000035868.8	ENSMUSG00000035868.8	3110052M02Rik	chr17:21657581-21662540	LAPneg	LAPpos	OK	6.98355	7.56091	0.114598	0.169636	0.86065	0.99965
ENSMUSG00000085642.1	ENSMUSG00000085642.1	3110053B16Rik	chr12:20874124-20921262	LAPneg	LAPpos	OK	3.07417	3.26845	0.0884088	0.0563703	0.9459	0.99965
ENSMUSG00000085622.2	ENSMUSG00000085622.2	3110056K07Rik	chr12:70974620-71015832	LAPneg	LAPpos	OK	9.13312	8.86432	-0.0430985	-0.0348488	0.97125	0.99965
ENSMUSG00000037818.10	ENSMUSG00000037818.10	3110057O12Rik	chr3:40846969-40938138	LAPneg	LAPpos	OK	4.47928	4.12095	-0.12029	-0.156389	0.86005	0.99965
ENSMUSG00000046806.7	ENSMUSG00000046806.7	3110062M04Rik	chr6:34863145-34878060	LAPneg	LAPpos	OK	3.17525	4.12091	0.376092	0.471128	0.54675	0.99965
ENSMUSG00000081187.1	ENSMUSG00000081187.1	3110067C02Rik	chrX:150463725-150466156	LAPneg	LAPpos	OK	0.0308762	0.0305649	-0.0146174	-0.00935247	0.936	0.99965
ENSMUSG00000074635.2	ENSMUSG00000074635.2	3110070M22Rik	chr13:119487260-119610458	LAPneg	LAPpos	OK	0.202528	0.270971	0.420015	0.106199	0.8082	0.99965
ENSMUSG00000053553.7	ENSMUSG00000053553.7	3110082I17Rik	chr5:139359738-139460502	LAPneg	LAPpos	OK	1.29334	2.03042	0.650677	0.340437	0.7139	0.99965
ENSMUSG00000097303.1	ENSMUSG00000097303.1	3110083C13Rik	chr14:57999322-58003695	LAPneg	LAPpos	OK	0.395044	0.619039	0.648015	0.455901	0.6389	0.99965
ENSMUSG00000073590.2	ENSMUSG00000073590.2	3222401L13Rik	chr18:37655906-37658737	LAPneg	LAPpos	OK	0.0180582	0.0819725	2.18249	1.54172	0.1877	0.99965
ENSMUSG00000033731.3	ENSMUSG00000033731.3	3300002A11Rik	chr12:99194979-99450111	LAPneg	LAPpos	OK	0.0771832	0.0908334	0.234937	0.0980386	0.7739	0.99965
ENSMUSG00000063364.4	ENSMUSG00000063364.4	3300002I08Rik	chr2:150310934-150363071	LAPneg	LAPpos	OK	1.56933	0.912118	-0.782857	-0.26862	0.3941	0.99965
ENSMUSG00000096965.1	ENSMUSG00000096965.1	3300005D01Rik	chr17:5798656-5803240	LAPneg	LAPpos	OK	0.152233	0.600058	1.97882	1.02283	0.22835	0.99965
ENSMUSG00000071540.3	ENSMUSG00000071540.3	3425401B19Rik	chr14:32659118-32685272	LAPneg	LAPpos	OK	0.00223158	0.0110748	2.31114	1.04106	0.3597	0.99965
ENSMUSG00000036242.8	ENSMUSG00000036242.8	3632451O06Rik	chr14:49681559-49783383	LAPneg	LAPpos	OK	0.00409804	0.00676599	0.723365	0.0615608	0.81345	0.99965
ENSMUSG00000089759.1	ENSMUSG00000089759.1	3632454L22Rik	chrX:135022733-135060336	LAPneg	LAPpos	OK	0.0535851	0.116327	1.11828	0.523315	0.48045	0.99965
ENSMUSG00000031125.2	ENSMUSG00000031125.2	3830403N18Rik	chrX:56136571-56153498	LAPneg	LAPpos	OK	0.647378	1.04215	0.686888	0.521562	0.57525	0.99965
ENSMUSG00000033111.9	ENSMUSG00000033111.9	3830406C13Rik	chr14:12284208-12303231	LAPneg	LAPpos	OK	4.66592	6.28346	0.429396	0.724945	0.46575	0.99965
ENSMUSG00000071181.1	ENSMUSG00000071181.1	3830408C21Rik	chr13:107031962-107033673	LAPneg	LAPpos	OK	0.124941	0.103018	-0.278352	-0.224089	0.8275	0.99965
ENSMUSG00000064202.9	ENSMUSG00000064202.9	4430402I18Rik	chr19:28835048-28967800	LAPneg	LAPpos	OK	0.653279	0.529255	-0.303736	-0.0688327	0.81845	0.99965
ENSMUSG00000075027.3	ENSMUSG00000075027.3	4631405J19Rik	chr2:92965150-93046167	LAPneg	LAPpos	OK	0.225066	0.254509	0.177371	0.0809139	0.91425	0.99965
ENSMUSG00000042579.1	ENSMUSG00000042579.1	4632404H12Rik	chr3:89767510-89773240	LAPneg	LAPpos	OK	1.99824	1.8394	-0.119494	-0.186585	0.84845	0.99965
ENSMUSG00000097561.1	ENSMUSG00000097561.1	4632411P08Rik	chr5:29378698-29390488	LAPneg	LAPpos	OK	0.0117472	0.0129087	0.136032	0.0765706	0.91125	0.99965
ENSMUSG00000048106.4	ENSMUSG00000048106.4	4632415L05Rik	chr3:19894885-19895962	LAPneg	LAPpos	OK	3.12652	3.52654	0.173699	0.191678	0.8415	0.99965
ENSMUSG00000085208.3	ENSMUSG00000085208.3	4632419I22Rik	chr11:86201369-86357602	LAPneg	LAPpos	OK	6.90974	8.26011	0.257531	0.298077	0.76375	0.99965
ENSMUSG00000074024.5	ENSMUSG00000074024.5	4632427E13Rik	chr7:92734165-92741468	LAPneg	LAPpos	OK	0.561537	0.551519	-0.0259708	-0.0152043	0.98295	0.99965
ENSMUSG00000097184.1	ENSMUSG00000097184.1	4632428C04Rik	chr16:30008666-30021430	LAPneg	LAPpos	OK	0.0533189	0.176176	1.7243	1.1669	0.27345	0.99965
ENSMUSG00000020101.8	ENSMUSG00000020101.8	4632428N05Rik	chr10:60302747-60696490	LAPneg	LAPpos	OK	104.756	110.023	0.0707804	0.153317	0.85365	0.99965
ENSMUSG00000063757.3	ENSMUSG00000063757.3	4632433K11Rik	chr7:5034117-5038446	LAPneg	LAPpos	OK	0.339614	0.33141	-0.0352781	-0.00999169	0.84585	0.99965
ENSMUSG00000030641.9	ENSMUSG00000030641.9	4632434I11Rik	chr7:92857528-92874213	LAPneg	LAPpos	OK	1.02852	1.24412	0.274559	0.280592	0.76885	0.99965
ENSMUSG00000097203.1	ENSMUSG00000097203.1	4732419C18Rik	chr8:119910359-124345724	LAPneg	LAPpos	OK	0.00537177	0.00863099	0.684128	0.00813141	0.77545	0.99965
ENSMUSG00000073741.1	ENSMUSG00000073741.1	4732440D04Rik	chr1:6206196-6276648	LAPneg	LAPpos	OK	0.237396	0.0389724	-2.60677	-0.1425	0.4547	0.99965
ENSMUSG00000090031.1	ENSMUSG00000090031.1	4732440D04Rik	chr1:6206196-6276648	LAPneg	LAPpos	OK	2.06076	1.63718	-0.331966	-0.115199	0.88645	0.99965
ENSMUSG00000086231.1	ENSMUSG00000086231.1	4732447D17Rik	chr2:71981239-72257474	LAPneg	LAPpos	OK	0.68477	0.556269	-0.299838	-0.158949	0.8347	0.99965
ENSMUSG00000097762.1	ENSMUSG00000097762.1	4732463B04Rik	chr12:84038378-84059565	LAPneg	LAPpos	OK	0.0174312	0.0377777	1.11586	0.70916	0.49685	0.99965
ENSMUSG00000053714.7	ENSMUSG00000053714.7	4732471J01Rik	chr7:25379526-25398710	LAPneg	LAPpos	OK	1.58276	1.04453	-0.599597	-0.212832	0.82065	0.99965
ENSMUSG00000097488.1	ENSMUSG00000097488.1	4732487G21Rik	chr12:86241889-86306006	LAPneg	LAPpos	OK	5.52129	5.17299	-0.0940062	-0.124646	0.8978	0.99965
ENSMUSG00000085421.1	ENSMUSG00000085421.1	4732490B19Rik	chr11:113203314-113209669	LAPneg	LAPpos	OK	0.0588859	0.0436963	-0.430413	-0.343518	0.73215	0.99965
ENSMUSG00000097350.1	ENSMUSG00000097350.1	4732491K20Rik	chr17:12318884-12327250	LAPneg	LAPpos	OK	0.0909771	0.086759	-0.0684912	-0.0572652	0.9585	0.99965
ENSMUSG00000097236.1	ENSMUSG00000097236.1	4831440E17Rik	chr5:25499066-25501541	LAPneg	LAPpos	OK	0.491542	0.352775	-0.478565	-0.420702	0.6554	0.99965
ENSMUSG00000024481.4	ENSMUSG00000024481.4	4833403I15Rik	chr18:46850038-46905446	LAPneg	LAPpos	OK	0.000868016	0.000717322	-0.2751	-0.0218619	0.8861	0.99965
ENSMUSG00000097779.1	ENSMUSG00000097779.1	4833407H14Rik	chr19:53441211-53464796	LAPneg	LAPpos	OK	13.4695	11.3711	-0.24432	-0.273065	0.7667	0.99965
ENSMUSG00000097697.1	ENSMUSG00000097697.1	4833412C05Rik	chr7:67784724-67803496	LAPneg	LAPpos	OK	0.151677	0.276802	0.867849	0.452639	0.6824	0.99965
ENSMUSG00000013562.8	ENSMUSG00000013562.8	4833413E03Rik	chr17:31557125-31559113	LAPneg	LAPpos	OK	0.205065	0.229161	0.16028	0.139861	0.87095	0.99965
ENSMUSG00000086015.1	ENSMUSG00000086015.1	4833417C18Rik	chr11:95858161-95861044	LAPneg	LAPpos	OK	0.710086	1.18277	0.736109	0.652443	0.5379	0.99965
ENSMUSG00000085287.2	ENSMUSG00000085287.2	4833418N02Rik	chr17:87274885-87282814	LAPneg	LAPpos	OK	1.54222	1.3432	-0.199334	-0.178839	0.85005	0.99965
ENSMUSG00000062822.7	ENSMUSG00000062822.7	4833420G17Rik	chr13:119462758-119486117	LAPneg	LAPpos	OK	43.6885	37.324	-0.227151	-0.600152	0.52885	0.99965
ENSMUSG00000074782.3	ENSMUSG00000074782.3	4833422C13Rik	chr13:91460282-91786148	LAPneg	LAPpos	OK	0.840722	0.633624	-0.408004	-0.197855	0.8093	0.99965
ENSMUSG00000033342.7	ENSMUSG00000033342.7	4833424O15Rik	chr3:117575226-117689507	LAPneg	LAPpos	OK	0.000420159	0.000173614	-1.27505	-0.0265835	0.6804	0.99965
ENSMUSG00000025871.12	ENSMUSG00000025871.12	4833439L19Rik	chr13:54503778-54565435	LAPneg	LAPpos	OK	21.2054	19.345	-0.132472	-0.259754	0.7524	0.99965
ENSMUSG00000026734.9	ENSMUSG00000026734.9	4921504E06Rik	chr2:19462836-19553914	LAPneg	LAPpos	OK	0.00092296	0.000435855	-1.08242	-0.0230548	0.69885	0.99965
ENSMUSG00000029828.4	ENSMUSG00000029828.4	4921507P07Rik	chr6:50566642-50596632	LAPneg	LAPpos	OK	0.198504	0.268985	0.438356	0.25579	0.7681	0.99965
ENSMUSG00000027345.6	ENSMUSG00000027345.6	4921508D12Rik	chr2:132424740-132452499	LAPneg	LAPpos	OK	0.0030417	0.000718136	-2.08255	-0.0701993	0.5368	0.99965
ENSMUSG00000052376.2	ENSMUSG00000052376.2	4921508M14Rik	chr12:34873729-34874828	LAPneg	LAPpos	OK	0.0519487	0.0213838	-1.28057	-0.652095	0.52335	0.99965
ENSMUSG00000066944.1	ENSMUSG00000066944.1	4921513D11Rik	chr17:79614899-79682152	LAPneg	LAPpos	OK	0.0161346	0.00321968	-2.32517	-0.090252	0.50615	0.99965
ENSMUSG00000097620.1	ENSMUSG00000097620.1	4921514A10Rik	chr4:141113000-141139775	LAPneg	LAPpos	OK	1.0639	1.3041	0.293684	0.158607	0.80885	0.99965
ENSMUSG00000098150.1	ENSMUSG00000098150.1	4921515E04Rik	chr15:18078136-18165988	LAPneg	LAPpos	OK	0.00150373	0.00203351	0.435428	0.0188689	0.80575	0.99965
ENSMUSG00000089968.1	ENSMUSG00000089968.1	4921518J05Rik	chr15:99422034-99457748	LAPneg	LAPpos	OK	0.984711	0.756179	-0.380972	-0.345451	0.7149	0.99965
ENSMUSG00000085851.1	ENSMUSG00000085851.1	4921518K17Rik	chr12:57564112-57737928	LAPneg	LAPpos	OK	0.001108	0.0024416	1.13987	0.16359	0.63235	0.99965
ENSMUSG00000040467.1	ENSMUSG00000040467.1	4921522P10Rik	chr8:8661800-8664728	LAPneg	LAPpos	OK	0.0311331	0.0205458	-0.599609	-0.351426	0.6717	0.99965
ENSMUSG00000093749.1	ENSMUSG00000093749.1	4921523L03Rik	chr9:107975504-108048780	LAPneg	LAPpos	OK	0.266849	0.155355	-0.780456	-0.0821312	0.68585	0.99965
ENSMUSG00000036934.8	ENSMUSG00000036934.8	4921524J17Rik	chr8:85408758-85433315	LAPneg	LAPpos	OK	9.98668	9.37495	-0.091194	-0.161789	0.86965	0.99965
ENSMUSG00000089707.1	ENSMUSG00000089707.1	4921525B02Rik	chr14:103650227-103704907	LAPneg	LAPpos	OK	1.46294	1.40213	-0.0612459	-0.0668445	0.94565	0.99965
ENSMUSG00000026940.3	ENSMUSG00000026940.3	4921530D09Rik	chr2:25583017-25631761	LAPneg	LAPpos	OK	0.00540627	0.0213369	1.98064	0.140548	0.5025	0.99965
ENSMUSG00000086657.1	ENSMUSG00000086657.1	4921530L18Rik	chr2:14070331-14073934	LAPneg	LAPpos	OK	0.402794	0.316613	-0.347324	-0.290194	0.77875	0.99965
ENSMUSG00000085704.1	ENSMUSG00000085704.1	4921531C22Rik	chr2:179912145-179979013	LAPneg	LAPpos	OK	1.29071	0.937162	-0.461789	-0.158053	0.86435	0.99965
ENSMUSG00000020434.4	ENSMUSG00000020434.4	4921536K21Rik	chr11:3886087-3895098	LAPneg	LAPpos	OK	0.0108529	0.0216436	0.995855	0.577175	0.53865	0.99965
ENSMUSG00000028520.6	ENSMUSG00000028520.6	4921539E11Rik	chr4:103230444-103290863	LAPneg	LAPpos	OK	0.00139268	0.00131532	-0.0824473	-0.00417373	0.9589	0.99965
ENSMUSG00000056919.8	ENSMUSG00000056919.8	4922501C03Rik	chr9:87189572-87255536	LAPneg	LAPpos	OK	3.94075	3.91625	-0.00899749	-0.0108547	0.98365	0.99965
ENSMUSG00000047720.6	ENSMUSG00000047720.6	4922502D21Rik	chr6:129322164-129331796	LAPneg	LAPpos	OK	0.0169907	0.0146944	-0.209478	-0.0917983	0.9153	0.99965
ENSMUSG00000079421.2	ENSMUSG00000079421.2	4930402F06Rik	chr2:35375561-35397175	LAPneg	LAPpos	OK	0.0122098	0.0110874	-0.139121	-0.0352007	0.9398	0.99965
ENSMUSG00000027309.12	ENSMUSG00000027309.12	4930402H24Rik	chr2:130706199-130906406	LAPneg	LAPpos	OK	3.45937	4.94624	0.515822	0.494969	0.3584	0.99965
ENSMUSG00000087122.1	ENSMUSG00000087122.1	4930403D09Rik	chr11:34226814-34783892	LAPneg	LAPpos	OK	0.388797	0.450621	0.212897	0.0312839	0.9271	0.99965
ENSMUSG00000020332.7	ENSMUSG00000020332.7	4930404A10Rik	chr11:54370651-54426790	LAPneg	LAPpos	OK	0.00933051	0.00466124	-1.00124	-0.189974	0.5805	0.99965
ENSMUSG00000087354.1	ENSMUSG00000087354.1	4930404I05Rik	chr16:90936091-91044543	LAPneg	LAPpos	OK	0.00676019	0.0223328	1.72403	0.0802733	0.54775	0.99965
ENSMUSG00000020234.4	ENSMUSG00000020234.4	4930404N11Rik	chr10:81357490-81378516	LAPneg	LAPpos	OK	2.36244	2.46619	0.0620061	0.0576941	0.9458	0.99965
ENSMUSG00000086638.1	ENSMUSG00000086638.1	4930405A21Rik	chr2:156613704-156764363	LAPneg	LAPpos	OK	0.135707	0.2084	0.618866	0.0690576	0.7305	0.99965
ENSMUSG00000085940.1	ENSMUSG00000085940.1	4930405D11Rik	chr11:90804691-90895149	LAPneg	LAPpos	OK	0.0256221	0.0234784	-0.126054	-0.0314335	0.93015	0.99965
ENSMUSG00000087338.2	ENSMUSG00000087338.2	4930405P13Rik	chr11:88905927-88955465	LAPneg	LAPpos	OK	0.0136027	0.025126	0.885286	0.234739	0.70875	0.99965
ENSMUSG00000086923.1	ENSMUSG00000086923.1	4930406D18Rik	chr3:100426404-100437754	LAPneg	LAPpos	OK	0.00107264	0.00177239	0.724533	0.0133272	0.7601	0.99965
ENSMUSG00000075524.2	ENSMUSG00000075524.2	4930407I10Rik	chr15:82059150-82066538	LAPneg	LAPpos	OK	0.00799586	0.00440193	-0.861118	-0.397411	0.6432	0.99965
ENSMUSG00000021101.1	ENSMUSG00000021101.1	4930408O17Rik	chr12:104865329-104871524	LAPneg	LAPpos	OK	0.00995662	0.0032895	-1.59779	-0.137336	0.53765	0.99965
ENSMUSG00000086221.1	ENSMUSG00000086221.1	4930412B13Rik	chr2:117821927-118111202	LAPneg	LAPpos	OK	0.00192798	0.00091046	-1.08242	-0.0510214	0.65125	0.99965
ENSMUSG00000085558.1	ENSMUSG00000085558.1	4930412C18Rik	chr4:9770584-9823411	LAPneg	LAPpos	OK	0.0444875	0.109115	1.29437	0.39913	0.6975	0.99965
ENSMUSG00000043569.7	ENSMUSG00000043569.7	4930412D23Rik	chrX:127721181-127736554	LAPneg	LAPpos	OK	0.00157737	0.0013033	-0.275345	-0.0100881	0.8369	0.99965
ENSMUSG00000087192.1	ENSMUSG00000087192.1	4930412L05Rik	chr4:53205065-53217857	LAPneg	LAPpos	OK	0.0430278	0.0546487	0.344918	0.141103	0.89355	0.99965
ENSMUSG00000051008.5	ENSMUSG00000051008.5	4930412M03Rik	chr11:60105012-60222581	LAPneg	LAPpos	OK	0.655092	1.15778	0.82159	0.223733	0.7305	0.99965
ENSMUSG00000025783.2	ENSMUSG00000025783.2	4930412O13Rik	chr2:9857077-9890034	LAPneg	LAPpos	OK	0.0144181	0.0195289	0.437728	0.0249488	0.8136	0.99965
ENSMUSG00000020191.5	ENSMUSG00000020191.5	4930415F15Rik	chr11:11279625-11515192	LAPneg	LAPpos	OK	0.395101	0.198615	-0.992244	-0.221142	0.58475	0.99965
ENSMUSG00000022993.6	ENSMUSG00000022993.6	4930415O20Rik	chr15:98571003-98589588	LAPneg	LAPpos	OK	0.0767626	0.0150633	-2.34937	-0.612688	0.19475	0.99965
ENSMUSG00000087017.1	ENSMUSG00000087017.1	4930417H01Rik	chr2:122681232-122721456	LAPneg	LAPpos	OK	0.0942141	0.175548	0.897851	0.11018	0.65545	0.99965
ENSMUSG00000085003.1	ENSMUSG00000085003.1	4930418C01Rik	chr19:24294793-24555872	LAPneg	LAPpos	OK	0.0194926	0.037806	0.955686	0.224694	0.72265	0.99965
ENSMUSG00000051278.8	ENSMUSG00000051278.8	4930422G04Rik	chr3:127553488-127618021	LAPneg	LAPpos	OK	1.03223	1.30605	0.339453	0.465301	0.6281	0.99965
ENSMUSG00000086066.1	ENSMUSG00000086066.1	4930423M02Rik	chr4:5632327-5642284	LAPneg	LAPpos	OK	0.00122541	0.00202473	0.724468	0.0208422	0.74435	0.99965
ENSMUSG00000043168.6	ENSMUSG00000043168.6	4930426D05Rik	chr18:21550376-21656105	LAPneg	LAPpos	OK	0.0777066	0.43312	2.47866	1.27808	0.2074	0.99965
ENSMUSG00000097323.1	ENSMUSG00000097323.1	4930426I24Rik	chr12:76402756-76403654	LAPneg	LAPpos	OK	0.0527273	0.0826883	0.649132	0.343296	0.69065	0.99965
ENSMUSG00000026736.1	ENSMUSG00000026736.1	4930426L09Rik	chr2:18998342-18999801	LAPneg	LAPpos	OK	0.280281	0.384993	0.457958	0.397302	0.6945	0.99965
ENSMUSG00000037466.9	ENSMUSG00000037466.9	4930427A07Rik	chr12:113156420-113165456	LAPneg	LAPpos	OK	5.08814	4.7158	-0.109638	-0.210977	0.82355	0.99965
ENSMUSG00000049507.2	ENSMUSG00000049507.2	4930429B21Rik	chr3:32365774-32367436	LAPneg	LAPpos	OK	0.0403316	0.0532034	0.39961	0.264876	0.824	0.99965
ENSMUSG00000086918.1	ENSMUSG00000086918.1	4930429F24Rik	chr9:79793640-79803235	LAPneg	LAPpos	OK	0.0434599	0.0578936	0.413719	0.288302	0.71705	0.99965
ENSMUSG00000027157.4	ENSMUSG00000027157.4	4930430A15Rik	chr2:111162060-111229602	LAPneg	LAPpos	OK	0.00266876	0.00411687	0.625381	0.055833	0.7879	0.99965
ENSMUSG00000085295.1	ENSMUSG00000085295.1	4930430E12Rik	chr4:6352104-6357530	LAPneg	LAPpos	OK	0.0114151	0.0971462	3.08922	0.725281	0.1553	0.99965
ENSMUSG00000046567.9	ENSMUSG00000046567.9	4930430F08Rik	chr10:100488288-100589259	LAPneg	LAPpos	OK	2.08893	2.27526	0.123266	0.135882	0.89235	0.99965
ENSMUSG00000028612.4	ENSMUSG00000028612.4	4930430J20Rik	chr4:107802260-107876840	LAPneg	LAPpos	OK	0.00432512	0.0394107	3.18778	0.161361	0.4282	0.99965
ENSMUSG00000075042.3	ENSMUSG00000075042.3	4930431P03Rik	chr14:44851234-45006900	LAPneg	LAPpos	OK	2.16728	1.33969	-0.693982	-0.585244	0.4331	0.99965
ENSMUSG00000097007.1	ENSMUSG00000097007.1	4930432B10Rik	chr10:11244789-11281221	LAPneg	LAPpos	OK	0.0252784	0.00710272	-1.83146	-0.581229	0.2688	0.99965
ENSMUSG00000008129.8	ENSMUSG00000008129.8	4930432K21Rik	chr8:84148024-84172590	LAPneg	LAPpos	OK	1.41181	0.992408	-0.508546	-0.449792	0.6513	0.99965
ENSMUSG00000042360.6	ENSMUSG00000042360.6	4930433N12Rik	chr9:3133846-3199782	LAPneg	LAPpos	OK	0.000182262	0.000301243	0.724915	0.00612085	0.6736	0.99965
ENSMUSG00000086064.1	ENSMUSG00000086064.1	4930439A04Rik	chr1:37299864-37410736	LAPneg	LAPpos	OK	0.0138405	0.0861239	2.63752	0.144051	0.44885	0.99965
ENSMUSG00000085431.1	ENSMUSG00000085431.1	4930440I19Rik	chr2:78051176-78194430	LAPneg	LAPpos	OK	0.00242931	0.00083075	-1.54806	-0.0309331	0.5824	0.99965
ENSMUSG00000044081.7	ENSMUSG00000044081.7	4930441O14Rik	chr13:67729261-67756838	LAPneg	LAPpos	OK	0.0680346	0.0706875	0.0551879	0.0138725	0.96615	0.99965
ENSMUSG00000085762.1	ENSMUSG00000085762.1	4930443B20Rik	chr11:62604883-62648523	LAPneg	LAPpos	OK	0.16583	0.207909	0.326242	0.131324	0.78675	0.99965
ENSMUSG00000086969.1	ENSMUSG00000086969.1	4930443O20Rik	chr2:85073613-85086461	LAPneg	LAPpos	OK	0.0529669	0.0515766	-0.0383734	-0.0327103	0.9696	0.99965
ENSMUSG00000085127.1	ENSMUSG00000085127.1	4930444E06Rik	chr2:144243240-144244849	LAPneg	LAPpos	OK	0.00836467	0.0556773	2.73471	0.900499	0.2919	0.99965
ENSMUSG00000067795.7	ENSMUSG00000067795.7	4930444P10Rik	chr1:16065978-16093325	LAPneg	LAPpos	OK	0.0026467	0.00145805	-0.860159	-0.0300918	0.745	0.99965
ENSMUSG00000097738.1	ENSMUSG00000097738.1	4930445N18Rik	chr18:82855893-82870604	LAPneg	LAPpos	OK	0.0420988	0.0271669	-0.631928	-0.230395	0.7873	0.99965
ENSMUSG00000022288.1	ENSMUSG00000022288.1	4930447A16Rik	chr15:37366174-37792570	LAPneg	LAPpos	OK	0.0337511	0.0531178	0.654259	0.209138	0.72415	0.99965
ENSMUSG00000021098.8	ENSMUSG00000021098.8	4930447C04Rik	chr12:72881108-72944899	LAPneg	LAPpos	OK	0.0812912	0.0484524	-0.746531	-0.199703	0.578	0.99965
ENSMUSG00000085842.1	ENSMUSG00000085842.1	4930448K12Rik	chr1:61638823-62642284	LAPneg	LAPpos	OK	0.000142824	0.000236016	0.724642	0.00273056	0.8133	0.99965
ENSMUSG00000074589.3	ENSMUSG00000074589.3	4930449A18Rik	chr3:59778095-59838612	LAPneg	LAPpos	OK	0.00973289	0.011162	0.197661	0.030639	0.89515	0.99965
ENSMUSG00000022116.1	ENSMUSG00000022116.1	4930449E01Rik	chr14:105498787-105505622	LAPneg	LAPpos	OK	0.0143995	0.00892052	-0.690816	-0.133848	0.74625	0.99965
ENSMUSG00000022759.7	ENSMUSG00000022759.7	4930451C15Rik	chr16:17544464-17561247	LAPneg	LAPpos	OK	0.000721721	0.00119267	0.724684	0.0179276	0.7269	0.99965
ENSMUSG00000069223.4	ENSMUSG00000069223.4	4930451E10Rik	chr13:55727367-55784505	LAPneg	LAPpos	OK	0.23004	0.140007	-0.71639	-0.225611	0.6282	0.99965
ENSMUSG00000022543.8	ENSMUSG00000022543.8	4930451G09Rik	chr16:4968935-4978962	LAPneg	LAPpos	OK	0.188808	0.228718	0.27665	0.219134	0.82635	0.99965
ENSMUSG00000021747.11	ENSMUSG00000021747.11	4930452B06Rik	chr14:8431191-8666240	LAPneg	LAPpos	OK	0.0585736	0.0805007	0.458751	0.238189	0.80185	0.99965
ENSMUSG00000087604.1	ENSMUSG00000087604.1	4930452L02Rik	chr11:62951192-63004134	LAPneg	LAPpos	OK	0.00628349	0.00146644	-2.09925	-0.131201	0.57	0.99965
ENSMUSG00000059920.9	ENSMUSG00000059920.9	4930453N24Rik	chr16:64751750-64771161	LAPneg	LAPpos	OK	15.7497	16.3688	0.0556267	0.103502	0.9095	0.99965
ENSMUSG00000097553.1	ENSMUSG00000097553.1	4930455D15Rik	chr18:32663641-32866420	LAPneg	LAPpos	OK	0.000898208	0.00205561	1.19445	0.0675178	0.73265	0.99965
ENSMUSG00000085761.1	ENSMUSG00000085761.1	4930455G09Rik	chr4:142017897-142028996	LAPneg	LAPpos	OK	0.0255749	0.328175	3.68167	1.17777	0.15605	0.99965
ENSMUSG00000080907.1	ENSMUSG00000080907.1	4930455H04Rik	chr3:116918255-116984406	LAPneg	LAPpos	OK	0.000750791	0.0012407	0.724671	0.0278575	0.77715	0.99965
ENSMUSG00000078618.3	ENSMUSG00000078618.3	4930456L15Rik	chr4:103290958-103311832	LAPneg	LAPpos	OK	0.00752792	0.00956977	0.346233	0.101802	0.8303	0.99965
ENSMUSG00000087611.1	ENSMUSG00000087611.1	4930458D05Rik	chr5:100840796-100899102	LAPneg	LAPpos	OK	0.00414235	0.00692335	0.74102	0.105875	0.72415	0.99965
ENSMUSG00000086827.1	ENSMUSG00000086827.1	4930461C15Rik	chr16:58404877-58408276	LAPneg	LAPpos	OK	0.0037189	0.0184204	2.30836	0.448627	0.3287	0.99965
ENSMUSG00000056682.8	ENSMUSG00000056682.8	4930465K10Rik	chr18:77714209-77715449	LAPneg	LAPpos	OK	0.101393	0.0556776	-0.864792	-0.592791	0.60865	0.99965
ENSMUSG00000085641.1	ENSMUSG00000085641.1	4930465M20Rik	chr12:107723739-107735496	LAPneg	LAPpos	OK	0.140269	0.227894	0.700174	0.242607	0.6877	0.99965
ENSMUSG00000097516.1	ENSMUSG00000097516.1	4930467D21Rik	chr5:97392439-97588125	LAPneg	LAPpos	OK	0.000490432	0.000405308	-0.275033	-0.00549391	0.9123	0.99965
ENSMUSG00000097370.1	ENSMUSG00000097370.1	4930467K11Rik	chr10:57478380-57486353	LAPneg	LAPpos	OK	0.0223876	0.00507941	-2.13996	-0.31989	0.37945	0.99965
ENSMUSG00000079525.1	ENSMUSG00000079525.1	4930468A15Rik	chrX:76582609-76602924	LAPneg	LAPpos	OK	0.00178543	0.000983536	-0.860225	-0.0333167	0.78745	0.99965
ENSMUSG00000049160.9	ENSMUSG00000049160.9	4930469G21Rik	chr1:161142690-161169106	LAPneg	LAPpos	OK	0.00261643	0.00864263	1.72387	0.137413	0.5043	0.99965
ENSMUSG00000085684.1	ENSMUSG00000085684.1	4930469K13Rik	chr11:33629338-34098554	LAPneg	LAPpos	OK	0.120451	0.103124	-0.224059	-0.125063	0.88475	0.99965
ENSMUSG00000085788.1	ENSMUSG00000085788.1	4930470G03Rik	chr13:21421274-21453730	LAPneg	LAPpos	OK	0.0369133	0.00871539	-2.0825	-0.124808	0.43595	0.99965
ENSMUSG00000091686.1	ENSMUSG00000091686.1	4930471C04Rik	chr14:64099294-64104235	LAPneg	LAPpos	OK	0.0100616	0.0124637	0.308877	0.0849572	0.87205	0.99965
ENSMUSG00000086529.1	ENSMUSG00000086529.1	4930471I20Rik	chr2:155490378-155594955	LAPneg	LAPpos	OK	0.848807	0.748121	-0.182164	-0.168995	0.86515	0.99965
ENSMUSG00000060029.7	ENSMUSG00000060029.7	4930473A02Rik	chr2:130450277-130568695	LAPneg	LAPpos	OK	1.71996	1.61996	-0.0864156	-0.1245	0.8825	0.99965
ENSMUSG00000087109.1	ENSMUSG00000087109.1	4930474H06Rik	chr12:71309883-71321660	LAPneg	LAPpos	OK	0.203726	0.153227	-0.410957	-0.291796	0.75345	0.99965
ENSMUSG00000085238.1	ENSMUSG00000085238.1	4930479D17Rik	chr6:146657217-146665403	LAPneg	LAPpos	OK	0.0636463	0.104233	0.71167	0.321409	0.72395	0.99965
ENSMUSG00000097284.1	ENSMUSG00000097284.1	4930480K23Rik	chr14:69732783-69767113	LAPneg	LAPpos	OK	1.1837	1.34625	0.18564	0.143612	0.85785	0.99965
ENSMUSG00000086938.2	ENSMUSG00000086938.2	4930481A15Rik	chr19:5406739-5424979	LAPneg	LAPpos	OK	6.89695	5.50405	-0.325463	-0.238964	0.694	0.99965
ENSMUSG00000085956.1	ENSMUSG00000085956.1	4930481B07Rik	chr3:95015624-95020138	LAPneg	LAPpos	OK	1.15795	0.988992	-0.227543	-0.144884	0.8329	0.99965
ENSMUSG00000047938.7	ENSMUSG00000047938.7	4930483J18Rik	chr15:81190773-81192763	LAPneg	LAPpos	OK	0.034007	0.0279636	-0.282285	-0.109731	0.8488	0.99965
ENSMUSG00000086241.2	ENSMUSG00000086241.2	4930483K19Rik	chr10:76531587-76562226	LAPneg	LAPpos	OK	1.06967	1.25352	0.22882	0.436586	0.6466	0.99965
ENSMUSG00000085435.1	ENSMUSG00000085435.1	4930486F22Rik	chr10:86055124-86498896	LAPneg	LAPpos	OK	0.00205233	0.00113053	-0.860263	-0.0470835	0.78765	0.99965
ENSMUSG00000050345.8	ENSMUSG00000050345.8	4930486L24Rik	chr13:60842620-60864416	LAPneg	LAPpos	OK	2.97964	2.97593	-0.00179862	-0.0017091	0.9986	0.99965
ENSMUSG00000097592.1	ENSMUSG00000097592.1	4930500F10Rik	chr9:106233454-106248907	LAPneg	LAPpos	OK	0.0662096	0.102192	0.626164	0.0717706	0.76755	0.99965
ENSMUSG00000044306.2	ENSMUSG00000044306.2	4930500M09Rik	chr1:170193419-170215556	LAPneg	LAPpos	OK	0.322145	0.264427	-0.28484	-0.0290837	0.89865	0.99965
ENSMUSG00000086799.1	ENSMUSG00000086799.1	4930502E09Rik	chr11:84829177-84830868	LAPneg	LAPpos	OK	0.0712071	0.0391405	-0.863358	-0.512322	0.5355	0.99965
ENSMUSG00000090202.1	ENSMUSG00000090202.1	4930503B20Rik	chr3:146641931-146685592	LAPneg	LAPpos	OK	0.00301063	0.231823	6.26681	0.275524	0.33325	0.99965
ENSMUSG00000044906.4	ENSMUSG00000044906.4	4930503L19Rik	chr18:70453139-70501066	LAPneg	LAPpos	OK	8.13615	13.6883	0.750528	1.48171	0.1292	0.945774
ENSMUSG00000040919.7	ENSMUSG00000040919.7	4930505A04Rik	chr11:30426005-30471827	LAPneg	LAPpos	OK	0.00157546	0.0270345	4.10096	0.195039	0.27325	0.99965
ENSMUSG00000097690.1	ENSMUSG00000097690.1	4930505N22Rik	chr19:45818143-46013386	LAPneg	LAPpos	OK	0.0738694	0.0583385	-0.340527	-0.0754209	0.72695	0.99965
ENSMUSG00000087478.1	ENSMUSG00000087478.1	4930506C21Rik	chr17:8282903-8311080	LAPneg	LAPpos	OK	0.694	0.620956	-0.160445	-0.07683	0.84185	0.99965
ENSMUSG00000041362.10	ENSMUSG00000041362.10	4930506M07Rik	chr19:58973357-59076069	LAPneg	LAPpos	OK	0.0570778	0.257604	2.17415	1.64596	0.1531	0.99965
ENSMUSG00000097129.1	ENSMUSG00000097129.1	4930507D05Rik	chr10:62429208-62451322	LAPneg	LAPpos	OK	0.151819	0.0357717	-2.08546	-0.296479	0.548	0.99965
ENSMUSG00000096986.2	ENSMUSG00000096986.2	4930509E16Rik	chr9:72518249-72531858	LAPneg	LAPpos	OK	0.0833946	0.223292	1.4209	0.76364	0.399	0.99965
ENSMUSG00000096959.1	ENSMUSG00000096959.1	4930509G22Rik	chr16:11178175-11192292	LAPneg	LAPpos	OK	0.186406	0.180329	-0.0478198	-0.0318776	0.9782	0.99965
ENSMUSG00000086504.1	ENSMUSG00000086504.1	4930511F01Rik	chr2:142902964-142903572	LAPneg	LAPpos	OK	0.0555052	0.227484	2.03507	0.894818	0.24855	0.99965
ENSMUSG00000086607.1	ENSMUSG00000086607.1	4930511M06Rik	chr18:57354732-57731065	LAPneg	LAPpos	OK	0.111698	0.119239	0.0942539	0.0835087	0.8902	0.99965
ENSMUSG00000014529.3	ENSMUSG00000014529.3	4930511M11Rik	chr5:3657003-3680325	LAPneg	LAPpos	OK	0.0143378	0.0129393	-0.148061	-0.0310098	0.9339	0.99965
ENSMUSG00000086866.1	ENSMUSG00000086866.1	4930512H18Rik	chr8:61513245-61922834	LAPneg	LAPpos	OK	0.418833	0.495147	0.241481	0.123194	0.91	0.99965
ENSMUSG00000062511.6	ENSMUSG00000062511.6	4930512M02Rik	chr11:11589222-11627835	LAPneg	LAPpos	OK	0.0440223	0.00257682	-4.09457	-0.242659	0.25985	0.99965
ENSMUSG00000074136.2	ENSMUSG00000074136.2	4930513N10Rik	chr8:95719450-95821728	LAPneg	LAPpos	OK	1.24342	0.797659	-0.640465	-0.0999475	0.7175	0.99965
ENSMUSG00000097504.1	ENSMUSG00000097504.1	4930516B21Rik	chr9:119440277-119444830	LAPneg	LAPpos	OK	0.237369	0.252789	0.0908026	0.0626928	0.94495	0.99965
ENSMUSG00000090219.1	ENSMUSG00000090219.1	4930516K23Rik	chr7:103998799-104137405	LAPneg	LAPpos	OK	8.6582e-05	0.000286214	1.72496	0.00693176	0.544	0.99965
ENSMUSG00000054391.5	ENSMUSG00000054391.5	4930517O19Rik	chr14:100213141-100246280	LAPneg	LAPpos	OK	0.00181804	0.00540845	1.57283	0.0461814	0.5899	0.99965
ENSMUSG00000090126.1	ENSMUSG00000090126.1	4930519F09Rik	chr10:28668359-28923507	LAPneg	LAPpos	OK	4.35188	2.98141	-0.545645	-0.204682	0.61805	0.99965
ENSMUSG00000029564.6	ENSMUSG00000029564.6	4930519G04Rik	chr5:114853663-114883659	LAPneg	LAPpos	OK	0.00361738	0.0112926	1.64236	0.116315	0.43535	0.99965
ENSMUSG00000097602.1	ENSMUSG00000097602.1	4930519P11Rik	chr2:154612936-154646821	LAPneg	LAPpos	OK	0.110669	0.180943	0.709282	0.073257	0.75955	0.99965
ENSMUSG00000038491.9	ENSMUSG00000038491.9	4930520K10Rik	chr10:40348507-40483818	LAPneg	LAPpos	OK	0.0252893	0.159874	2.66034	0.141951	0.36495	0.99965
ENSMUSG00000074039.4	ENSMUSG00000074039.4	4930520O04Rik	chr9:114368302-114390675	LAPneg	LAPpos	OK	0.280166	0.575159	1.03768	0.518622	0.3359	0.99965
ENSMUSG00000072762.3	ENSMUSG00000072762.3	4930522L14Rik	chr5:109735989-109751886	LAPneg	LAPpos	OK	7.11701	7.0754	-0.00846045	-0.00948719	0.991	0.99965
ENSMUSG00000090394.2	ENSMUSG00000090394.2	4930523C07Rik	chr1:160044383-160078428	LAPneg	LAPpos	OK	8.95015	9.08295	0.0212493	0.0196659	0.9794	0.99965
ENSMUSG00000050883.8	ENSMUSG00000050883.8	4930523C07Rik	chr1:160044383-160078428	LAPneg	LAPpos	OK	3.60088	1.33728	-1.42905	-0.26357	0.661	0.99965
ENSMUSG00000020299.6	ENSMUSG00000020299.6	4930524B15Rik	chr11:31965591-31979651	LAPneg	LAPpos	OK	0.0910614	0.00855916	-3.4113	-1.71417	0.0491	0.851286
ENSMUSG00000035364.1	ENSMUSG00000035364.1	4930524J08Rik	chr5:99979060-99979663	LAPneg	LAPpos	OK	0.140387	0.276149	0.976038	0.664663	0.5852	0.99965
ENSMUSG00000039545.9	ENSMUSG00000039545.9	4930524L23Rik	chrX:7557295-7605517	LAPneg	LAPpos	OK	0.263265	0.245308	-0.101921	-0.0397453	0.95	0.99965
ENSMUSG00000090207.1	ENSMUSG00000090207.1	4930524O07Rik	chr9:106892170-107231909	LAPneg	LAPpos	OK	0.568367	0.248358	-1.1944	-0.518658	0.5261	0.99965
ENSMUSG00000097276.1	ENSMUSG00000097276.1	4930525G20Rik	chr13:67796593-67830985	LAPneg	LAPpos	OK	0.00630525	0.00405255	-0.637723	-0.120544	0.7985	0.99965
ENSMUSG00000045794.3	ENSMUSG00000045794.3	4930526D03Rik	chr2:181696792-181698442	LAPneg	LAPpos	OK	0.0210062	0.0402556	0.938374	0.243205	0.619	0.99965
ENSMUSG00000097091.1	ENSMUSG00000097091.1	4930526L06Rik	chr19:11196816-11299886	LAPneg	LAPpos	OK	0.0158419	0.0306122	0.950363	0.453423	0.52995	0.99965
ENSMUSG00000037143.11	ENSMUSG00000037143.11	4930529M08Rik	chr2:145917478-146215039	LAPneg	LAPpos	OK	0.0209236	0.0953184	2.18762	0.130633	0.141	0.99965
ENSMUSG00000097261.1	ENSMUSG00000097261.1	4930532G15Rik	chr1:185359460-185362865	LAPneg	LAPpos	OK	0.122496	0.171605	0.486363	0.418661	0.6339	0.99965
ENSMUSG00000093535.1	ENSMUSG00000093535.1	4930533I22Rik	chr6:57476696-57497671	LAPneg	LAPpos	OK	0.00501401	0.000952331	-2.39643	-0.253466	0.55405	0.99965
ENSMUSG00000047692.5	ENSMUSG00000047692.5	4930533K18Rik	chr10:70868668-71159700	LAPneg	LAPpos	OK	0.00585733	0.00635316	0.117232	0.027095	0.95065	0.99965
ENSMUSG00000051614.1	ENSMUSG00000051614.1	4930533L02Rik	chr7:125318358-125319518	LAPneg	LAPpos	OK	0.0365459	0.0200628	-0.865184	-0.430048	0.6863	0.99965
ENSMUSG00000097761.1	ENSMUSG00000097761.1	4930534D22Rik	chr3:131290490-131316661	LAPneg	LAPpos	OK	0.047198	0.0233281	-1.01666	-0.346097	0.72735	0.99965
ENSMUSG00000096969.1	ENSMUSG00000096969.1	4930535I16Rik	chr4:123917445-123936997	LAPneg	LAPpos	OK	0.664141	0.285923	-1.21586	-0.160875	0.67515	0.99965
ENSMUSG00000093619.1	ENSMUSG00000093619.1	4930535L15Rik	chr9:107975504-108048780	LAPneg	LAPpos	OK	0.0699841	0.0337196	-1.05344	-0.0748799	0.67305	0.99965
ENSMUSG00000085516.1	ENSMUSG00000085516.1	4930538E20Rik	chr11:24078055-24174123	LAPneg	LAPpos	OK	0.0405422	0.405221	3.32121	1.41473	0.03045	0.821854
ENSMUSG00000028642.6	ENSMUSG00000028642.6	4930538K18Rik	chr4:119203569-119232712	LAPneg	LAPpos	OK	0.198322	0.109704	-0.854231	-0.193285	0.7414	0.99965
ENSMUSG00000048905.4	ENSMUSG00000048905.4	4930539E08Rik	chr17:28896396-28915324	LAPneg	LAPpos	OK	1.19202	1.20193	0.0119449	0.0146655	0.9868	0.99965
ENSMUSG00000097032.2	ENSMUSG00000097032.2	4930539J05Rik	chr3:135436208-135467178	LAPneg	LAPpos	OK	0.616488	0.444743	-0.471102	-0.0622181	0.78295	0.99965
ENSMUSG00000090724.1	ENSMUSG00000090724.1	4930542C12Rik	chr9:78394955-78423587	LAPneg	LAPpos	OK	0.0466874	0.115354	1.30496	0.160755	0.6492	0.99965
ENSMUSG00000086569.1	ENSMUSG00000086569.1	4930542H20Rik	chr11:79591211-79698023	LAPneg	LAPpos	OK	0.0564175	0.0777837	0.463326	0.032308	0.85575	0.99965
ENSMUSG00000087279.4	ENSMUSG00000087279.4	4930544D05Rik	chr11:70614882-70619216	LAPneg	LAPpos	OK	0.539219	0.368781	-0.548108	-0.217898	0.8105	0.99965
ENSMUSG00000036463.7	ENSMUSG00000036463.7	4930544G11Rik	chr6:65952570-65954012	LAPneg	LAPpos	OK	0.0284045	0.015606	-0.864024	-0.429471	0.6863	0.99965
ENSMUSG00000097071.1	ENSMUSG00000097071.1	4930544I03Rik	chr12:90753207-90969768	LAPneg	LAPpos	OK	0.00116319	0.00119018	0.0330915	0.00157688	0.97105	0.99965
ENSMUSG00000051758.6	ENSMUSG00000051758.6	4930544M13Rik	chr13:114607236-114697822	LAPneg	LAPpos	OK	0.00888212	0.00613518	-0.533798	-0.097894	0.7664	0.99965
ENSMUSG00000024546.5	ENSMUSG00000024546.5	4930546C10Rik	chr18:68944632-68950141	LAPneg	LAPpos	OK	0.0157324	0.0185618	0.238603	0.0449458	0.90825	0.99965
ENSMUSG00000080316.4	ENSMUSG00000080316.4	4930546H06Rik	chr17:17830718-17843009	LAPneg	LAPpos	OK	1.81431	1.49628	-0.27804	-0.136086	0.82265	0.99965
ENSMUSG00000086687.1	ENSMUSG00000086687.1	4930547E08Rik	chr2:103804451-103810622	LAPneg	LAPpos	OK	0.0119958	0.00990798	-0.275864	-0.0493485	0.89375	0.99965
ENSMUSG00000097890.1	ENSMUSG00000097890.1	4930547M16Rik	chr10:39899328-39907931	LAPneg	LAPpos	OK	0.0108405	0.00469983	-1.20576	-0.441984	0.56635	0.99965
ENSMUSG00000029138.2	ENSMUSG00000029138.2	4930548H24Rik	chr5:31485858-31512903	LAPneg	LAPpos	OK	0.0245417	0.0162023	-0.599038	-0.0578225	0.7668	0.99965
ENSMUSG00000086257.1	ENSMUSG00000086257.1	4930548K13Rik	chr4:26635819-26705449	LAPneg	LAPpos	OK	0.000690273	0.000855667	0.309881	0.00420006	0.88115	0.99965
ENSMUSG00000005131.3	ENSMUSG00000005131.3	4930550C14Rik	chr9:53405285-53432803	LAPneg	LAPpos	OK	0.235272	0.29567	0.329655	0.164822	0.8221	0.99965
ENSMUSG00000085735.1	ENSMUSG00000085735.1	4930550G17Rik	chr2:69885727-69888155	LAPneg	LAPpos	OK	0.317338	0.152371	-1.05843	-0.703366	0.49445	0.99965
ENSMUSG00000046180.5	ENSMUSG00000046180.5	4930550L24Rik	chrX:58909359-58920304	LAPneg	LAPpos	OK	0.00858521	0.00183903	-2.22291	-0.197396	0.56365	0.99965
ENSMUSG00000086430.1	ENSMUSG00000086430.1	4930551O13Rik	chr2:5020641-5064051	LAPneg	LAPpos	OK	0.0131255	0.0753397	2.52104	0.501174	0.50385	0.99965
ENSMUSG00000097632.1	ENSMUSG00000097632.1	4930552P12Rik	chr19:55640588-55702204	LAPneg	LAPpos	OK	0.0412931	0.051195	0.310101	0.138459	0.8658	0.99965
ENSMUSG00000054351.1	ENSMUSG00000054351.1	4930553M12Rik	chr4:88867881-88868379	LAPneg	LAPpos	OK	0.0744664	0.12174	0.709139	0.347925	0.6978	0.99965
ENSMUSG00000085452.1	ENSMUSG00000085452.1	4930554G24Rik	chr11:14072102-14179041	LAPneg	LAPpos	OK	0.00123489	0.000742211	-0.734487	-0.0336114	0.77145	0.99965
ENSMUSG00000097682.1	ENSMUSG00000097682.1	4930554H23Rik	chr7:63344689-63444529	LAPneg	LAPpos	OK	0.000481038	0.000596307	0.309904	0.0132354	0.88125	0.99965
ENSMUSG00000086315.1	ENSMUSG00000086315.1	4930555J06Rik	chr12:40038098-40040027	LAPneg	LAPpos	OK	0.0273521	0.0688547	1.3319	0.599661	0.44595	0.99965
ENSMUSG00000085522.1	ENSMUSG00000085522.1	4930556G01Rik	chr4:30664595-30796663	LAPneg	LAPpos	OK	0.000545244	0.000300402	-0.860009	-0.00906947	0.78505	0.99965
ENSMUSG00000089767.1	ENSMUSG00000089767.1	4930556I23Rik	chr1:37611676-37720085	LAPneg	LAPpos	OK	0.332266	0.589208	0.826439	0.254487	0.76385	0.99965
ENSMUSG00000034493.1	ENSMUSG00000034493.1	4930556J24Rik	chr11:3937540-3980004	LAPneg	LAPpos	OK	0.00122741	0.00101436	-0.275047	-0.010277	0.86535	0.99965
ENSMUSG00000096971.1	ENSMUSG00000096971.1	4930556M19Rik	chr15:10714835-10790123	LAPneg	LAPpos	OK	0.00454643	0.0134934	1.56945	0.489483	0.5761	0.99965
ENSMUSG00000097058.1	ENSMUSG00000097058.1	4930556M19Rik	chr15:10714835-10790123	LAPneg	LAPpos	OK	0.00168161	0.00194463	0.209646	0.0290841	0.91685	0.99965
ENSMUSG00000085664.1	ENSMUSG00000085664.1	4930556N08Rik	chr12:33147692-33394760	LAPneg	LAPpos	OK	1.74035	1.68917	-0.043065	-0.106657	0.9156	0.99965
ENSMUSG00000092399.1	ENSMUSG00000092399.1	4930556N13Rik	chr11:88830791-88881395	LAPneg	LAPpos	OK	0.0060705	0.0221727	1.8689	0.217146	0.6293	0.99965
ENSMUSG00000085170.1	ENSMUSG00000085170.1	4930557C09Rik	chr11:62604883-62648523	LAPneg	LAPpos	OK	0.00306654	0.0303814	3.3085	0.255263	0.47875	0.99965
ENSMUSG00000097519.1	ENSMUSG00000097519.1	4930558J18Rik	chr1:57359221-57377504	LAPneg	LAPpos	OK	0.0209094	0.0861603	2.04287	1.30745	0.23835	0.99965
ENSMUSG00000086277.2	ENSMUSG00000086277.2	4930558K02Rik	chr1:161942085-162479943	LAPneg	LAPpos	OK	0.0285843	0.0269668	-0.0840392	-0.00626922	0.93885	0.99965
ENSMUSG00000022518.9	ENSMUSG00000022518.9	4930562C15Rik	chr16:4835415-4867691	LAPneg	LAPpos	OK	1.10918	0.579538	-0.936524	-0.368984	0.55885	0.99965
ENSMUSG00000026729.4	ENSMUSG00000026729.4	4930562F07Rik	chr1:160044383-160078428	LAPneg	LAPpos	OK	18.4679	16.9973	-0.119713	-0.238725	0.7875	0.99965
ENSMUSG00000051728.5	ENSMUSG00000051728.5	4930563D23Rik	chr16:92318762-92321441	LAPneg	LAPpos	OK	0.0143661	0.0158079	0.137978	0.078328	0.83415	0.99965
ENSMUSG00000097387.1	ENSMUSG00000097387.1	4930563E18Rik	chr18:10706859-10711832	LAPneg	LAPpos	OK	0.00249861	0.0143511	2.52196	0.404609	0.434	0.99965
ENSMUSG00000053574.4	ENSMUSG00000053574.4	4930563E22Rik	chr11:72211723-72218450	LAPneg	LAPpos	OK	0.307823	0.23378	-0.396953	-0.156097	0.695	0.99965
ENSMUSG00000084834.1	ENSMUSG00000084834.1	4930565N06Rik	chr16:36875139-36933085	LAPneg	LAPpos	OK	2.66753	2.37936	-0.164932	-0.122165	0.8963	0.99965
ENSMUSG00000086967.2	ENSMUSG00000086967.2	4930566F21Rik	chr5:31485858-31512903	LAPneg	LAPpos	OK	0.0264606	0.0145015	-0.867637	-0.0621535	0.767	0.99965
ENSMUSG00000090220.1	ENSMUSG00000090220.1	4930568K20Rik	chr5:124118689-124249760	LAPneg	LAPpos	OK	0.0347797	0.0218891	-0.668034	-0.0858756	0.7907	0.99965
ENSMUSG00000089683.1	ENSMUSG00000089683.1	4930570N18Rik	chr1:193203038-193264054	LAPneg	LAPpos	OK	0.75176	0.708109	-0.0863005	-0.0890611	0.92735	0.99965
ENSMUSG00000090861.1	ENSMUSG00000090861.1	4930570N19Rik	chr14:26579577-26669883	LAPneg	LAPpos	OK	2.35944	2.28109	-0.0487213	-0.0453097	0.9544	0.99965
ENSMUSG00000086467.1	ENSMUSG00000086467.1	4930571N24Rik	chr15:77422209-77461966	LAPneg	LAPpos	OK	0.12194	0.3146	1.36735	1.27868	0.10835	0.913343
ENSMUSG00000087440.1	ENSMUSG00000087440.1	4930577N17Rik	chr3:51255664-51340658	LAPneg	LAPpos	OK	0.969751	0.895236	-0.115346	-0.0229253	0.9525	0.99965
ENSMUSG00000037358.6	ENSMUSG00000037358.6	4930578C19Rik	chrX:18414880-18461397	LAPneg	LAPpos	OK	0.00129319	0.000427469	-1.59705	-0.0472523	0.6176	0.99965
ENSMUSG00000097587.1	ENSMUSG00000097587.1	4930578M01Rik	chr15:98985964-98989281	LAPneg	LAPpos	OK	0.011448	0.0126005	0.138395	0.0408926	0.89155	0.99965
ENSMUSG00000074146.3	ENSMUSG00000074146.3	4930579C12Rik	chr9:89152004-89177813	LAPneg	LAPpos	OK	0.00140275	0.201171	7.16402	0.346452	0.103	0.913343
ENSMUSG00000012042.4	ENSMUSG00000012042.4	4930579F01Rik	chr3:138164134-138186713	LAPneg	LAPpos	OK	0.00214	0.00265247	0.309726	0.0390035	0.8856	0.99965
ENSMUSG00000040840.7	ENSMUSG00000040840.7	4930579G18Rik	chr14:54631991-54690742	LAPneg	LAPpos	OK	9.19729	8.28679	-0.150395	-0.129542	0.8989	0.99965
ENSMUSG00000027811.8	ENSMUSG00000027811.8	4930579G24Rik	chr3:79629078-79632817	LAPneg	LAPpos	OK	2.61999	3.07182	0.229534	0.275196	0.7795	0.99965
ENSMUSG00000051074.2	ENSMUSG00000051074.2	4930579K19Rik	chr9:98562959-98563611	LAPneg	LAPpos	OK	0.277049	0.413209	0.57673	0.461116	0.66465	0.99965
ENSMUSG00000086190.1	ENSMUSG00000086190.1	4930579M01Rik	chr8:46986924-47094895	LAPneg	LAPpos	OK	0.00107044	0.00353753	1.72455	0.069515	0.65685	0.99965
ENSMUSG00000085633.1	ENSMUSG00000085633.1	4930580A09Rik	chr2:122733289-122738362	LAPneg	LAPpos	OK	0.13958	0.113542	-0.297856	-0.198452	0.8442	0.99965
ENSMUSG00000070315.5	ENSMUSG00000070315.5	4930581F22Rik	chr9:35046578-35176061	LAPneg	LAPpos	OK	21.4009	17.0197	-0.330468	-0.275005	0.77795	0.99965
ENSMUSG00000087097.1	ENSMUSG00000087097.1	4930586N03Rik	chr13:23313524-23385799	LAPneg	LAPpos	OK	0.00216109	0.00302235	0.483914	0.0317514	0.8763	0.99965
ENSMUSG00000034063.7	ENSMUSG00000034063.7	4930590J08Rik	chr6:91914758-91950640	LAPneg	LAPpos	OK	0.0203834	0.0192052	-0.0858987	-0.0411856	0.9639	0.99965
ENSMUSG00000097725.1	ENSMUSG00000097725.1	4930593A02Rik	chr3:58692588-58797331	LAPneg	LAPpos	OK	0.00469945	0.00530458	0.174747	0.0214298	0.927	0.99965
ENSMUSG00000087233.1	ENSMUSG00000087233.1	4930594C11Rik	chr1:37439339-37541016	LAPneg	LAPpos	OK	0.128995	0.241732	0.906089	0.168646	0.76245	0.99965
ENSMUSG00000075463.3	ENSMUSG00000075463.3	4930594M22Rik	chr14:122534323-122984035	LAPneg	LAPpos	OK	0.0319301	0.011429	-1.48221	-0.187105	0.53565	0.99965
ENSMUSG00000083193.1	ENSMUSG00000083193.1	4930595D18Rik	chr12:111159849-111267153	LAPneg	LAPpos	OK	0.363341	0.0897294	-2.01767	-0.218056	0.437	0.99965
ENSMUSG00000084995.1	ENSMUSG00000084995.1	4930596M17Rik	chr9:121577842-121642096	LAPneg	LAPpos	OK	0.00044255	0.00146278	1.7248	0.0142839	0.6124	0.99965
ENSMUSG00000086501.1	ENSMUSG00000086501.1	4930597A21Rik	chr11:44586316-44591229	LAPneg	LAPpos	OK	0.00253026	0.00835822	1.72391	0.129268	0.49705	0.99965
ENSMUSG00000053442.3	ENSMUSG00000053442.3	4930597O21Rik	chr6:66894653-67021350	LAPneg	LAPpos	OK	0.0354209	0.0116848	-1.59997	-0.131039	0.5549	0.99965
ENSMUSG00000073144.3	ENSMUSG00000073144.3	4930599N23Rik	chr6:39118407-39206789	LAPneg	LAPpos	OK	0.340674	0.331054	-0.0413266	-0.00754627	0.98425	0.99965
ENSMUSG00000093772.1	ENSMUSG00000093772.1	4931403E22Rik	chr19:26605114-26823907	LAPneg	LAPpos	OK	0.872877	0.856482	-0.0273546	-0.0109589	0.96715	0.99965
ENSMUSG00000097329.1	ENSMUSG00000097329.1	4931403G20Rik	chr12:69803749-69987002	LAPneg	LAPpos	OK	0.0306779	0.0202688	-0.597936	-0.0853737	0.7954	0.99965
ENSMUSG00000031938.8	ENSMUSG00000031938.8	4931406C07Rik	chr9:15283336-15312104	LAPneg	LAPpos	OK	1.48984	2.94017	0.98074	0.885745	0.3702	0.99965
ENSMUSG00000085398.1	ENSMUSG00000085398.1	4931406G06Rik	chr16:91044655-91095122	LAPneg	LAPpos	OK	0.0212476	0.015047	-0.497827	-0.162153	0.6985	0.99965
ENSMUSG00000066571.7	ENSMUSG00000066571.7	4931406P16Rik	chr7:34234376-34313551	LAPneg	LAPpos	OK	11.2225	9.95395	-0.173051	-0.274564	0.6678	0.99965
ENSMUSG00000085088.1	ENSMUSG00000085088.1	4931413K12Rik	chr11:75588096-75628804	LAPneg	LAPpos	OK	1.52933	1.41461	-0.112492	-0.0557643	0.94385	0.99965
ENSMUSG00000022179.4	ENSMUSG00000022179.4	4931414P19Rik	chr14:54583662-54605908	LAPneg	LAPpos	OK	1.9816	1.90109	-0.0598385	-0.065286	0.9462	0.99965
ENSMUSG00000054910.5	ENSMUSG00000054910.5	4931415C17Rik	chr8:12614276-12679229	LAPneg	LAPpos	OK	0.219489	0.291263	0.408171	0.082228	0.8036	0.99965
ENSMUSG00000046085.7	ENSMUSG00000046085.7	4931422A03Rik	chr2:103957985-104063240	LAPneg	LAPpos	OK	0.0211375	0.11774	2.47773	0.588562	0.2948	0.99965
ENSMUSG00000026774.5	ENSMUSG00000026774.5	4931423N10Rik	chr2:23207475-23267129	LAPneg	LAPpos	OK	0.0165175	0.00999176	-0.725189	-0.211746	0.63265	0.99965
ENSMUSG00000014837.8	ENSMUSG00000014837.8	4931428F04Rik	chr8:105276446-105289528	LAPneg	LAPpos	OK	2.27944	1.95447	-0.221904	-0.309526	0.7489	0.99965
ENSMUSG00000086727.1	ENSMUSG00000086727.1	4931428L18Rik	chr1:31141077-31222661	LAPneg	LAPpos	OK	0.000294456	0.00146005	2.30989	0.0196858	0.58765	0.99965
ENSMUSG00000032023.7	ENSMUSG00000032023.7	4931429I11Rik	chr9:40894848-40964118	LAPneg	LAPpos	OK	0.000346935	0.000286708	-0.275081	-0.0011308	0.91435	0.99965
ENSMUSG00000056617.6	ENSMUSG00000056617.6	4931429L15Rik	chr9:46303360-46319986	LAPneg	LAPpos	OK	0.0193448	0.00120405	-4.00597	-0.0597138	0.26755	0.99965
ENSMUSG00000055061.5	ENSMUSG00000055061.5	4931431C16Rik	chr5:35581226-35613801	LAPneg	LAPpos	OK	0.00468391	0.0309249	2.72299	0.136493	0.4557	0.99965
ENSMUSG00000097775.1	ENSMUSG00000097775.1	4931440J10Rik	chr14:62663666-62830126	LAPneg	LAPpos	OK	0.0569766	0.0376515	-0.597663	-0.0947306	0.7115	0.99965
ENSMUSG00000046367.9	ENSMUSG00000046367.9	4931440L10Rik	chr1:134540940-134549682	LAPneg	LAPpos	OK	0.00559688	0.0165497	1.56411	0.357763	0.5106	0.99965
ENSMUSG00000074580.5	ENSMUSG00000074580.5	4931440P22Rik	chr3:65507256-65555145	LAPneg	LAPpos	OK	0.151566	0.198451	0.388839	0.0845942	0.84855	0.99965
ENSMUSG00000075070.6	ENSMUSG00000075070.6	4932412D23Rik	chr16:42725701-42875762	LAPneg	LAPpos	OK	0.0015993	0.00105736	-0.596969	-0.00654701	0.8237	0.99965
ENSMUSG00000079324.5	ENSMUSG00000079324.5	4932414N04Rik	chr2:68656485-68748467	LAPneg	LAPpos	OK	0.00261106	0.000647345	-2.01203	-0.0131318	0.51785	0.99965
ENSMUSG00000097865.1	ENSMUSG00000097865.1	4932427H20Rik	chr9:88376746-88482574	LAPneg	LAPpos	OK	0.42705	0.360578	-0.244093	-0.0534415	0.89945	0.99965
ENSMUSG00000037270.11	ENSMUSG00000037270.11	4932438A13Rik	chr3:36863105-37060035	LAPneg	LAPpos	OK	40.2727	37.1488	-0.116484	-0.266686	0.7196	0.99965
ENSMUSG00000039851.5	ENSMUSG00000039851.5	4932438H23Rik	chr16:91044655-91095122	LAPneg	LAPpos	OK	0.127195	0.229467	0.851251	0.44375	0.60525	0.99965
ENSMUSG00000097216.1	ENSMUSG00000097216.1	4932441J04Rik	chr5:57570081-57717919	LAPneg	LAPpos	OK	0.0132305	0.0103303	-0.356981	-0.0914776	0.8247	0.99965
ENSMUSG00000050709.4	ENSMUSG00000050709.4	4932442E05Rik	chr10:118859348-118868903	LAPneg	LAPpos	OK	8.93888	7.20977	-0.310142	-0.446806	0.65135	0.99965
ENSMUSG00000043549.7	ENSMUSG00000043549.7	4932442L08Rik	chrX:94355052-94366777	LAPneg	LAPpos	OK	0.015105	0.0124532	-0.278508	-0.0573055	0.89665	0.99965
ENSMUSG00000090336.1	ENSMUSG00000090336.1	4932443I19Rik	chr8:13705888-13743066	LAPneg	LAPpos	OK	0.0019435	0.0010707	-0.860108	-0.0283017	0.7629	0.99965
ENSMUSG00000085837.2	ENSMUSG00000085837.2	4933400F03Rik	chr10:116417860-116475319	LAPneg	LAPpos	OK	0.246933	0.321232	0.379498	0.124084	0.8903	0.99965
ENSMUSG00000025961.1	ENSMUSG00000025961.1	4933402D24Rik	chr1:63754906-63769267	LAPneg	LAPpos	OK	0.0301331	0.112568	1.90138	1.09464	0.23915	0.99965
ENSMUSG00000097908.1	ENSMUSG00000097908.1	4933404O12Rik	chr5:136919145-136937112	LAPneg	LAPpos	OK	0.672664	0.940616	0.483719	0.498626	0.6254	0.99965
ENSMUSG00000097852.1	ENSMUSG00000097852.1	4933405D12Rik	chr3:122864736-122924116	LAPneg	LAPpos	OK	0.0103576	0.0162176	0.646873	0.0509826	0.8311	0.99965
ENSMUSG00000086209.1	ENSMUSG00000086209.1	4933405E24Rik	chr11:54177771-54213285	LAPneg	LAPpos	OK	0.00169585	0.0257855	3.92648	0.320953	0.1255	0.928781
ENSMUSG00000013158.5	ENSMUSG00000013158.5	4933405L10Rik	chr8:105708290-105710244	LAPneg	LAPpos	OK	0.0471905	0.0556034	0.236678	0.152488	0.86395	0.99965
ENSMUSG00000097494.1	ENSMUSG00000097494.1	4933406C10Rik	chr12:32919383-32953789	LAPneg	LAPpos	OK	0.946393	0.795293	-0.250954	-0.157717	0.88375	0.99965
ENSMUSG00000087475.3	ENSMUSG00000087475.3	4933406I18Rik	chr7:114315478-114415161	LAPneg	LAPpos	OK	0.757729	0.596048	-0.346254	-0.143315	0.72225	0.99965
ENSMUSG00000086690.1	ENSMUSG00000086690.1	4933406J10Rik	chr7:82648613-82777852	LAPneg	LAPpos	OK	0.093104	0.0916528	-0.0226656	-0.00978366	0.5092	0.99965
ENSMUSG00000069713.2	ENSMUSG00000069713.2	4933406P04Rik	chr10:20310505-20312294	LAPneg	LAPpos	OK	0.297246	0.379931	0.354078	0.293544	0.77865	0.99965
ENSMUSG00000087396.1	ENSMUSG00000087396.1	4933407K13Rik	chrX:75706931-75764699	LAPneg	LAPpos	OK	2.48743	2.94071	0.241512	0.219874	0.77175	0.99965
ENSMUSG00000026224.5	ENSMUSG00000026224.5	4933407L21Rik	chr1:85928482-85961055	LAPneg	LAPpos	OK	1.78693	4.08366	1.19238	2.20268	0.02915	0.821854
ENSMUSG00000049357.5	ENSMUSG00000049357.5	4933408B17Rik	chr18:34579845-34597468	LAPneg	LAPpos	OK	0.223252	0.167693	-0.412846	-0.259115	0.779	0.99965
ENSMUSG00000097407.1	ENSMUSG00000097407.1	4933408J17Rik	chr10:93540631-93605245	LAPneg	LAPpos	OK	0.164286	0.0931654	-0.818342	-0.169889	0.7474	0.99965
ENSMUSG00000029586.3	ENSMUSG00000029586.3	4933411G11Rik	chr5:143181016-143205075	LAPneg	LAPpos	OK	0.00200739	0.000829375	-1.27522	-0.0427618	0.68325	0.99965
ENSMUSG00000090369.2	ENSMUSG00000090369.2	4933411K16Rik	chr19:42045609-42070953	LAPneg	LAPpos	OK	0.00318025	0.0379996	3.57877	0.425298	0.3991	0.99965
ENSMUSG00000031631.9	ENSMUSG00000031631.9	4933411K20Rik	chr8:46033260-46195590	LAPneg	LAPpos	OK	7.85478	7.6492	-0.0382625	-0.0698513	0.9398	0.99965
ENSMUSG00000043623.7	ENSMUSG00000043623.7	4933412A08Rik	chr19:60198585-60227678	LAPneg	LAPpos	OK	0.338379	0.270354	-0.323791	-0.088626	0.81965	0.99965
ENSMUSG00000079304.3	ENSMUSG00000079304.3	4933413G19Rik	chr6:128362966-128408932	LAPneg	LAPpos	OK	0.0325365	0.0666962	1.03555	0.300392	0.6838	0.99965
ENSMUSG00000021874.6	ENSMUSG00000021874.6	4933413J09Rik	chr14:26356573-26400456	LAPneg	LAPpos	OK	0.195347	0.264426	0.436824	0.241097	0.7121	0.99965
ENSMUSG00000045877.2	ENSMUSG00000045877.2	4933415A04Rik	chr11:43587039-43589048	LAPneg	LAPpos	OK	0.16348	0.0647258	-1.3367	-1.07273	0.2961	0.99965
ENSMUSG00000087302.1	ENSMUSG00000087302.1	4933415D12Rik	chr6:143828424-144781977	LAPneg	LAPpos	OK	0.0282866	0.0280519	-0.0120202	-0.00113693	0.9133	0.99965
ENSMUSG00000097262.1	ENSMUSG00000097262.1	4933416M07Rik	chr8:27138772-27174646	LAPneg	LAPpos	OK	3.01798	2.70143	-0.159864	-0.108911	0.9038	0.99965
ENSMUSG00000097637.1	ENSMUSG00000097637.1	4933417D19Rik	chr8:119910359-124345724	LAPneg	LAPpos	OK	0.53442	0.594332	0.153295	0.0074447	0.92235	0.99965
ENSMUSG00000086443.1	ENSMUSG00000086443.1	4933421A08Rik	chr4:122961308-122963475	LAPneg	LAPpos	OK	0.0541824	0.0405558	-0.417915	-0.28529	0.74715	0.99965
ENSMUSG00000085037.1	ENSMUSG00000085037.1	4933421O10Rik	chr4:33027141-33031323	LAPneg	LAPpos	OK	1.3581	1.16189	-0.22512	-0.26767	0.78905	0.99965
ENSMUSG00000070332.4	ENSMUSG00000070332.4	4933422H20Rik	chr11:115440544-115448270	LAPneg	LAPpos	OK	0.0556726	0.0240269	-1.21231	-0.772683	0.4851	0.99965
ENSMUSG00000085471.1	ENSMUSG00000085471.1	4933423P22Rik	chr2:90429753-90580647	LAPneg	LAPpos	OK	0.0252639	0.0761894	1.59252	0.300465	0.5554	0.99965
ENSMUSG00000085719.1	ENSMUSG00000085719.1	4933424L21Rik	chr11:57623697-57787514	LAPneg	LAPpos	OK	0.0388277	0.0286056	-0.440791	-0.10332	0.84905	0.99965
ENSMUSG00000087289.1	ENSMUSG00000087289.1	4933424M12Rik	chr4:107787848-107789921	LAPneg	LAPpos	OK	0.539513	0.619083	0.198475	0.182009	0.86135	0.99965
ENSMUSG00000085785.1	ENSMUSG00000085785.1	4933425H06Rik	chr6:143828424-144781977	LAPneg	LAPpos	OK	0.159803	0.0290256	-2.46089	-0.357716	0.40055	0.99965
ENSMUSG00000021718.5	ENSMUSG00000021718.5	4933425L06Rik	chr13:105082121-105121782	LAPneg	LAPpos	OK	0.0252578	0.0411869	0.705458	0.346403	0.76035	0.99965
ENSMUSG00000086446.1	ENSMUSG00000086446.1	4933426D04Rik	chr5:24862743-25100642	LAPneg	LAPpos	OK	0.175147	0.110879	-0.659587	-0.19712	0.7652	0.99965
ENSMUSG00000086933.1	ENSMUSG00000086933.1	4933426K07Rik	chr11:57623697-57787514	LAPneg	LAPpos	OK	0.573578	0.327311	-0.809328	-0.20448	0.79155	0.99965
ENSMUSG00000021133.8	ENSMUSG00000021133.8	4933426M11Rik	chr12:80790531-80880832	LAPneg	LAPpos	OK	29.3228	28.5536	-0.0383509	-0.119891	0.9041	0.99965
ENSMUSG00000055403.7	ENSMUSG00000055403.7	4933427D06Rik	chr6:88950682-89110030	LAPneg	LAPpos	OK	0.00805703	0.00584957	-0.461917	-0.0314176	0.8295	0.99965
ENSMUSG00000020807.8	ENSMUSG00000020807.8	4933427D14Rik	chr11:72153928-72207459	LAPneg	LAPpos	OK	7.19416	7.73593	0.10475	0.0943024	0.85285	0.99965
ENSMUSG00000044276.1	ENSMUSG00000044276.1	4933427E11Rik	chr15:74702411-74710374	LAPneg	LAPpos	OK	0.0346444	0.0380451	0.135087	0.0160307	0.8162	0.99965
ENSMUSG00000030877.4	ENSMUSG00000030877.4	4933427G17Rik	chr7:120982508-121014787	LAPneg	LAPpos	OK	0.140114	0.0363818	-1.94531	-0.573273	0.39675	0.99965
ENSMUSG00000086697.1	ENSMUSG00000086697.1	4933427G23Rik	chr5:23787710-23831897	LAPneg	LAPpos	OK	0.602854	0.533784	-0.175553	-0.22407	0.81095	0.99965
ENSMUSG00000047988.1	ENSMUSG00000047988.1	4933428G20Rik	chr11:97415532-97502402	LAPneg	LAPpos	OK	0.0894264	0.143535	0.682625	0.347138	0.61225	0.99965
ENSMUSG00000097786.1	ENSMUSG00000097786.1	4933429H19Rik	chr3:30792875-30821263	LAPneg	LAPpos	OK	0.582121	0.158119	-1.88031	-0.138442	0.5264	0.99965
ENSMUSG00000058046.1	ENSMUSG00000058046.1	4933430I17Rik	chr4:62525368-62547993	LAPneg	LAPpos	OK	0.288464	0.199629	-0.53107	-0.30429	0.77215	0.99965
ENSMUSG00000086892.1	ENSMUSG00000086892.1	4933430M04Rik	chr11:24426245-24730722	LAPneg	LAPpos	OK	9.56011e-08	0.0308259	18.2987	5.85448e-05	0.4541	0.99965
ENSMUSG00000086968.2	ENSMUSG00000086968.2	4933431E20Rik	chr3:107877229-107898686	LAPneg	LAPpos	OK	0.208624	0.482148	1.20857	0.654311	0.3013	0.99965
ENSMUSG00000086451.1	ENSMUSG00000086451.1	4933431K23Rik	chr8:77610859-77768970	LAPneg	LAPpos	OK	0.000379446	0.000250867	-0.596969	-0.00508587	0.8106	0.99965
ENSMUSG00000036770.5	ENSMUSG00000036770.5	4933433C11Rik	chr2:25212206-25214637	LAPneg	LAPpos	OK	0.0107458	0.0263157	1.29216	0.280318	0.3694	0.99965
ENSMUSG00000097021.1	ENSMUSG00000097021.1	4933433G15Rik	chr9:75410183-75417709	LAPneg	LAPpos	OK	0.242414	0.292913	0.273	0.206237	0.77475	0.99965
ENSMUSG00000027942.10	ENSMUSG00000027942.10	4933434E20Rik	chr3:89999588-90068347	LAPneg	LAPpos	OK	40.4796	42.1577	0.0586001	0.0656159	0.9439	0.99965
ENSMUSG00000031736.4	ENSMUSG00000031736.4	4933436C20Rik	chr8:92326037-92356120	LAPneg	LAPpos	OK	0.112593	0.158275	0.491317	0.166662	0.7669	0.99965
ENSMUSG00000086953.1	ENSMUSG00000086953.1	4933437N03Rik	chr4:63367124-63403354	LAPneg	LAPpos	OK	0.817924	0.882	0.108813	0.0519129	0.54745	0.99965
ENSMUSG00000072893.6	ENSMUSG00000072893.6	4933439C10Rik	chr11:59485519-59526751	LAPneg	LAPpos	OK	5.24256	5.69269	0.118837	0.107542	0.9001	0.99965
ENSMUSG00000085184.3	ENSMUSG00000085184.3	4933439K11Rik	chr1:172521043-172563717	LAPneg	LAPpos	OK	0.247897	0.127981	-0.953816	-0.316818	0.5831	0.99965
ENSMUSG00000097082.1	ENSMUSG00000097082.1	4933440J02Rik	chr10:111586718-111594273	LAPneg	LAPpos	OK	0.00324861	0.0026835	-0.275703	-0.0284883	0.8439	0.99965
ENSMUSG00000045928.1	ENSMUSG00000045928.1	4933440M02Rik	chr7:125329642-125349772	LAPneg	LAPpos	OK	0.611857	0.464651	-0.397047	-0.38727	0.69455	0.99965
ENSMUSG00000042087.4	ENSMUSG00000042087.4	4933440N22Rik	chr6:117900323-117925622	LAPneg	LAPpos	OK	0.530026	0.165629	-1.67811	-0.137434	0.5465	0.99965
ENSMUSG00000034959.7	ENSMUSG00000034959.7	5031414D18Rik	chr14:75016026-75052532	LAPneg	LAPpos	OK	0.33148	1.89299	2.51367	1.74731	0.09125	0.913343
ENSMUSG00000073147.2	ENSMUSG00000073147.2	5031425E22Rik	chr5:23431809-23433919	LAPneg	LAPpos	OK	13.1205	11.4012	-0.20264	-0.455056	0.64055	0.99965
ENSMUSG00000085129.1	ENSMUSG00000085129.1	5031425F14Rik	chr2:166447450-166459232	LAPneg	LAPpos	OK	0.195256	1.02214	2.38815	1.73554	0.09265	0.913343
ENSMUSG00000097885.1	ENSMUSG00000097885.1	5031434O11Rik	chr3:51515318-51567117	LAPneg	LAPpos	OK	4.75521	4.28529	-0.150116	-0.096255	0.89555	0.99965
ENSMUSG00000036046.8	ENSMUSG00000036046.8	5031439G07Rik	chr15:84943935-84988551	LAPneg	LAPpos	OK	3.47913	5.20778	0.581941	1.28511	0.1946	0.99965
ENSMUSG00000096932.1	ENSMUSG00000096932.1	5033403F01Rik	chr13:38932139-38966299	LAPneg	LAPpos	OK	0.154531	0.217092	0.49041	0.0828763	0.83595	0.99965
ENSMUSG00000055137.6	ENSMUSG00000055137.6	5033411D12Rik	chr13:16857854-17694732	LAPneg	LAPpos	OK	0.167047	0.132633	-0.33282	-0.0698702	0.89515	0.99965
ENSMUSG00000097251.1	ENSMUSG00000097251.1	5033417F24Rik	chr1:92906988-92910764	LAPneg	LAPpos	OK	0.34468	0.286534	-0.26655	-0.11859	0.75725	0.99965
ENSMUSG00000038152.3	ENSMUSG00000038152.3	5033430I15Rik	chr13:45965252-45966500	LAPneg	LAPpos	OK	0.619236	0.847373	0.452509	0.410894	0.6725	0.99965
ENSMUSG00000086822.1	ENSMUSG00000086822.1	5330413P13Rik	chr2:131820005-131847688	LAPneg	LAPpos	OK	0.000436173	0.000720853	0.724806	0.0167922	0.77355	0.99965
ENSMUSG00000040412.10	ENSMUSG00000040412.10	5330417C22Rik	chr3:108455693-108544723	LAPneg	LAPpos	OK	0.0196988	0.0573811	1.54247	0.306839	0.404	0.99965
ENSMUSG00000022639.8	ENSMUSG00000022639.8	5330426P16Rik	chr16:50727965-50732743	LAPneg	LAPpos	OK	3.11659	3.97341	0.350411	0.306048	0.7517	0.99965
ENSMUSG00000085255.1	ENSMUSG00000085255.1	5330430P22Rik	chr11:106065076-106073612	LAPneg	LAPpos	OK	0.12206	0.0562568	-1.11749	-0.139192	0.6415	0.99965
ENSMUSG00000052291.7	ENSMUSG00000052291.7	5330438D12Rik	chr10:116485160-116583515	LAPneg	LAPpos	OK	1.00131	1.10465	0.141702	0.0573528	0.48995	0.99965
ENSMUSG00000089708.1	ENSMUSG00000089708.1	5330439A09Rik	chr8:54550330-54610098	LAPneg	LAPpos	OK	0.00334357	0.00306997	-0.123163	-0.0136422	0.94885	0.99965
ENSMUSG00000097827.1	ENSMUSG00000097827.1	5330439K02Rik	chr15:100459739-100468691	LAPneg	LAPpos	OK	0.0587267	0.101355	0.787335	0.628191	0.49385	0.99965
ENSMUSG00000097699.1	ENSMUSG00000097699.1	5430400D12Rik	chr7:79920754-79922521	LAPneg	LAPpos	OK	0.0602733	0.0800199	0.408841	0.289792	0.76375	0.99965
ENSMUSG00000094113.1	ENSMUSG00000094113.1	5430401F13Rik	chr6:131486399-131553757	LAPneg	LAPpos	OK	0.000713617	0.000294868	-1.27508	-0.00684698	0.67285	0.99965
ENSMUSG00000085776.2	ENSMUSG00000085776.2	5430402O13Rik	chr6:50566642-50596632	LAPneg	LAPpos	OK	0.179471	0.354558	0.982269	0.300499	0.6921	0.99965
ENSMUSG00000072763.2	ENSMUSG00000072763.2	5430403G16Rik	chr5:109674544-109691041	LAPneg	LAPpos	OK	1.72951	1.52564	-0.18094	-0.214355	0.8254	0.99965
ENSMUSG00000085741.2	ENSMUSG00000085741.2	5430405H02Rik	chr2:156840076-156862945	LAPneg	LAPpos	OK	6.05674	6.09724	0.00961291	0.0130928	0.98795	0.99965
ENSMUSG00000097772.1	ENSMUSG00000097772.1	5430416N02Rik	chr5:100420841-100429516	LAPneg	LAPpos	OK	8.12712	7.86369	-0.0475391	-0.0570912	0.9332	0.99965
ENSMUSG00000074918.4	ENSMUSG00000074918.4	5430417L22Rik	chr2:118745757-118748810	LAPneg	LAPpos	OK	5.2952	5.18579	-0.03012	-0.0557291	0.954	0.99965
ENSMUSG00000067613.5	ENSMUSG00000067613.5	5430421N21Rik	chr15:101485130-101491512	LAPneg	LAPpos	OK	0.594084	0.283157	-1.06906	-0.651279	0.47895	0.99965
ENSMUSG00000021566.6	ENSMUSG00000021566.6	5430425J12Rik	chr13:73679744-73709850	LAPneg	LAPpos	OK	0.0985491	0.102148	0.0517416	0.0108845	0.97425	0.99965
ENSMUSG00000085004.1	ENSMUSG00000085004.1	5430427M07Rik	chr12:90998491-91384409	LAPneg	LAPpos	OK	0.0065312	0.00944453	0.532131	0.0273822	0.8598	0.99965
ENSMUSG00000025058.4	ENSMUSG00000025058.4	5430427O19Rik	chrX:85870353-85891499	LAPneg	LAPpos	OK	1.66552	2.18321	0.390481	0.515469	0.5892	0.99965
ENSMUSG00000052688.6	ENSMUSG00000052688.6	5430435G22Rik	chr1:131688694-131713542	LAPneg	LAPpos	OK	0.00992802	0.245549	4.62836	0.601511	0.06315	0.854382
ENSMUSG00000087443.1	ENSMUSG00000087443.1	5530401N12Rik	chr17:35860917-35875596	LAPneg	LAPpos	OK	0.0331042	0.0581018	0.811569	0.0895837	0.7518	0.99965
ENSMUSG00000087174.1	ENSMUSG00000087174.1	5530601H04Rik	chrX:105037196-105079609	LAPneg	LAPpos	OK	9.44972	9.81173	0.0542365	0.0639243	0.93815	0.99965
ENSMUSG00000087424.1	ENSMUSG00000087424.1	5730405O15Rik	chrX:13042014-13045297	LAPneg	LAPpos	OK	0.706807	0.540576	-0.386819	-0.333386	0.73015	0.99965
ENSMUSG00000073755.4	ENSMUSG00000073755.4	5730409E04Rik	chr4:126609817-126614371	LAPneg	LAPpos	OK	0.519349	0.708926	0.448931	0.441031	0.67	0.99965
ENSMUSG00000097766.1	ENSMUSG00000097766.1	5730420D15Rik	chr10:95417374-95428640	LAPneg	LAPpos	OK	0.0216424	0.0586101	1.43729	0.632471	0.4778	0.99965
ENSMUSG00000097191.1	ENSMUSG00000097191.1	5730422E09Rik	chr5:149119564-149184063	LAPneg	LAPpos	OK	0.0443475	0.0758455	0.774211	0.347401	0.4383	0.99965
ENSMUSG00000091370.1	ENSMUSG00000091370.1	5730435O14Rik	chr10:41538845-41709300	LAPneg	LAPpos	OK	0.0173603	0.00956069	-0.860603	-0.106911	0.7232	0.99965
ENSMUSG00000056445.7	ENSMUSG00000056445.7	5730446D14Rik	chr6:52162350-52221854	LAPneg	LAPpos	OK	0.0526922	0.0660632	0.326256	0.0607751	0.8724	0.99965
ENSMUSG00000057181.9	ENSMUSG00000057181.9	5730455P16Rik	chr11:80360491-80378034	LAPneg	LAPpos	OK	3.2734	3.19982	-0.0327994	-0.0436786	0.9518	0.99965
ENSMUSG00000086126.1	ENSMUSG00000086126.1	5730457N03Rik	chr6:52308388-52318378	LAPneg	LAPpos	OK	0.00382443	0.00947668	1.30914	0.0730628	0.712	0.99965
ENSMUSG00000093459.1	ENSMUSG00000093459.1	5730480H06Rik	chr5:48389501-49524904	LAPneg	LAPpos	OK	1.10649	1.13445	0.0360029	0.0279445	0.9737	0.99965
ENSMUSG00000073197.2	ENSMUSG00000073197.2	5730507C01Rik	chr12:18514737-18534191	LAPneg	LAPpos	OK	1.32779	1.45345	0.130452	0.112613	0.9091	0.99965
ENSMUSG00000050549.7	ENSMUSG00000050549.7	5730508B09Rik	chr3:127869687-127896323	LAPneg	LAPpos	OK	9.03324	7.92678	-0.188509	-0.30506	0.7552	0.99965
ENSMUSG00000032985.9	ENSMUSG00000032985.9	5730522E02Rik	chr11:25602762-26210763	LAPneg	LAPpos	OK	0.0328765	0.000814819	-5.33443	-0.041007	0.09225	0.913343
ENSMUSG00000041605.10	ENSMUSG00000041605.10	5730559C18Rik	chr1:136213521-136234280	LAPneg	LAPpos	OK	0.0223077	0.0705062	1.66021	0.429751	0.32735	0.99965
ENSMUSG00000062470.9	ENSMUSG00000062470.9	5730577I03Rik	chr9:20607480-20617271	LAPneg	LAPpos	OK	0.356611	0.209926	-0.764472	-0.334217	0.6278	0.99965
ENSMUSG00000086775.1	ENSMUSG00000086775.1	5730588L14Rik	chr2:26640371-26645944	LAPneg	LAPpos	OK	0.00953526	0.0104973	0.138671	0.0135362	0.9428	0.99965
ENSMUSG00000045968.6	ENSMUSG00000045968.6	5830403L16Rik	chr1:153849541-153916910	LAPneg	LAPpos	OK	0.107568	0.173575	0.690303	0.118304	0.7142	0.99965
ENSMUSG00000086259.1	ENSMUSG00000086259.1	5830403M04Rik	chr5:100077871-100159808	LAPneg	LAPpos	OK	0.00279776	0.00115586	-1.27531	-0.0559938	0.6658	0.99965
ENSMUSG00000054672.6	ENSMUSG00000054672.6	5830411N06Rik	chr7:140247300-140299791	LAPneg	LAPpos	OK	143.377	130.862	-0.131759	-0.399139	0.67705	0.99965
ENSMUSG00000028331.6	ENSMUSG00000028331.6	5830415F09Rik	chr4:46376504-46389437	LAPneg	LAPpos	OK	6.70514	6.32417	-0.0843928	-0.122433	0.9037	0.99965
ENSMUSG00000097636.1	ENSMUSG00000097636.1	5830416P10Rik	chr19:53441211-53464796	LAPneg	LAPpos	OK	37.115	28.3205	-0.390157	-0.814862	0.38165	0.99965
ENSMUSG00000078684.7	ENSMUSG00000078684.7	5830417I10Rik	chr3:88775215-88832547	LAPneg	LAPpos	OK	1.91715	1.99545	0.0577486	0.0359443	0.9637	0.99965
ENSMUSG00000046111.10	ENSMUSG00000046111.10	5830418K08Rik	chr9:15316914-15357788	LAPneg	LAPpos	OK	13.6679	10.3692	-0.398496	-0.463644	0.46125	0.99965
ENSMUSG00000086236.1	ENSMUSG00000086236.1	5830418P13Rik	chr9:103423577-103761837	LAPneg	LAPpos	OK	0.100472	0.179163	0.834478	0.0977711	0.72685	0.99965
ENSMUSG00000074733.8	ENSMUSG00000074733.8	5830428H23Rik	chr19:60889748-61140840	LAPneg	LAPpos	OK	16.2694	15.8458	-0.0380553	-0.0640577	0.94135	0.99965
ENSMUSG00000097471.1	ENSMUSG00000097471.1	5830432E09Rik	chr7:135537823-135686294	LAPneg	LAPpos	OK	6.7707	5.8138	-0.219824	-0.205546	0.82975	0.99965
ENSMUSG00000084803.2	ENSMUSG00000084803.2	5830444B04Rik	chr4:155398762-155447944	LAPneg	LAPpos	OK	1.78922	1.83028	0.0327323	0.0220536	0.98125	0.99965
ENSMUSG00000052658.4	ENSMUSG00000052658.4	5830454E08Rik	chr9:120577345-120578072	LAPneg	LAPpos	OK	1.87112	1.85803	-0.0101316	-0.00856969	0.9916	0.99965
ENSMUSG00000091102.1	ENSMUSG00000091102.1	5830462I19Rik	chr9:110333287-110384946	LAPneg	LAPpos	OK	2.19392	1.82654	-0.264395	-0.202785	0.83375	0.99965
ENSMUSG00000073623.3	ENSMUSG00000073623.3	5830472F04Rik	chr1:87796466-87796817	LAPneg	LAPpos	OK	0.340904	0.442632	0.376742	0.249718	0.82455	0.99965
ENSMUSG00000046463.3	ENSMUSG00000046463.3	5930403N24Rik	chr10:37139557-37141679	LAPneg	LAPpos	OK	0.0307973	0.0508116	0.722354	0.484601	0.66675	0.99965
ENSMUSG00000048544.8	ENSMUSG00000048544.8	5930422O12Rik	chr8:33428708-33429548	LAPneg	LAPpos	OK	0.0180539	0.0890456	2.30223	1.07257	0.24905	0.99965
ENSMUSG00000075408.4	ENSMUSG00000075408.4	6030408B16Rik	chr15:101293211-101296615	LAPneg	LAPpos	OK	0.112588	0.0429145	-1.39151	-1.02076	0.27445	0.99965
ENSMUSG00000097760.1	ENSMUSG00000097760.1	6030442K20Rik	chr1:132417452-132477045	LAPneg	LAPpos	OK	0.423964	0.581743	0.456441	0.175025	0.79555	0.99965
ENSMUSG00000097207.1	ENSMUSG00000097207.1	6030443J06Rik	chr5:22550436-22807850	LAPneg	LAPpos	OK	0.460238	0.504662	0.132938	0.0746609	0.9391	0.99965
ENSMUSG00000066178.2	ENSMUSG00000066178.2	6030445D17Rik	chr4:136462249-136463977	LAPneg	LAPpos	OK	0.0386163	0.025473	-0.600243	-0.35873	0.6911	0.99965
ENSMUSG00000022195.6	ENSMUSG00000022195.6	6030458C11Rik	chr15:12808176-12824657	LAPneg	LAPpos	OK	8.63814	8.29117	-0.0591448	-0.146953	0.87635	0.99965
ENSMUSG00000025573.4	ENSMUSG00000025573.4	6030468B19Rik	chr11:117797659-117807301	LAPneg	LAPpos	OK	0.00253237	0.214132	6.40187	0.758328	0.15405	0.99965
ENSMUSG00000051361.7	ENSMUSG00000051361.7	6030498E09Rik	chrX:38772670-38962686	LAPneg	LAPpos	OK	0.00012627	0.000417414	1.72497	0.00447136	0.6346	0.99965
ENSMUSG00000097577.1	ENSMUSG00000097577.1	6230400D17Rik	chr14:20674320-20703012	LAPneg	LAPpos	OK	9.49736	8.72673	-0.122085	-0.259483	0.74145	0.99965
ENSMUSG00000053963.6	ENSMUSG00000053963.6	6330403A02Rik	chr1:180432386-180483504	LAPneg	LAPpos	OK	0.0435614	0.0594317	0.448182	0.253185	0.74515	0.99965
ENSMUSG00000018451.6	ENSMUSG00000018451.6	6330403K07Rik	chr11:71031940-71033513	LAPneg	LAPpos	OK	2.52834	3.63339	0.523126	0.595864	0.56245	0.99965
ENSMUSG00000075585.2	ENSMUSG00000075585.2	6330403L08Rik	chr5:138976013-139000576	LAPneg	LAPpos	OK	0.00896974	0.0296323	1.72403	0.95658	0.38755	0.99965
ENSMUSG00000097912.1	ENSMUSG00000097912.1	6330403N20Rik	chr7:80294449-80316259	LAPneg	LAPpos	OK	0.020992	0.0779618	1.89293	0.201099	0.50825	0.99965
ENSMUSG00000070814.8	ENSMUSG00000070814.8	6330408A02Rik	chr7:13258966-13311433	LAPneg	LAPpos	OK	1.32064	1.39876	0.0829093	0.0762568	0.93335	0.99965
ENSMUSG00000009551.2	ENSMUSG00000009551.2	6330409D20Rik	chr2:32721054-32755512	LAPneg	LAPpos	OK	1.519	1.46596	-0.05127	-0.0397546	0.9609	0.99965
ENSMUSG00000045917.11	ENSMUSG00000045917.11	6330416G13Rik	chr4:63558780-63586357	LAPneg	LAPpos	OK	8.92912	9.87751	0.145628	0.175738	0.73105	0.99965
ENSMUSG00000085227.1	ENSMUSG00000085227.1	6330418K02Rik	chr5:138259655-138280005	LAPneg	LAPpos	OK	0.094738	0.0590674	-0.68158	-0.0615055	0.69885	0.99965
ENSMUSG00000054850.3	ENSMUSG00000054850.3	6330419J24Rik	chrX:56371619-56377799	LAPneg	LAPpos	OK	0.120245	0.342742	1.51115	1.28932	0.1485	0.99965
ENSMUSG00000045327.7	ENSMUSG00000045327.7	6330549D23Rik	chr3:96601132-96629820	LAPneg	LAPpos	OK	0.154862	0.256655	0.728847	0.462471	0.5793	0.99965
ENSMUSG00000093424.1	ENSMUSG00000093424.1	6330562C20Rik	chr3:95307671-95357202	LAPneg	LAPpos	OK	0.00886222	0.184882	4.38279	0.211994	0.38555	0.99965
ENSMUSG00000073795.4	ENSMUSG00000073795.4	6430531B16Rik	chr7:139950395-139992562	LAPneg	LAPpos	OK	0.237257	0.747864	1.65632	0.626337	0.3327	0.99965
ENSMUSG00000031824.8	ENSMUSG00000031824.8	6430548M08Rik	chr8:119910359-124345724	LAPneg	LAPpos	OK	0.232112	1.75992	2.92261	0.192817	0.17855	0.99965
ENSMUSG00000074646.4	ENSMUSG00000074646.4	6430550D23Rik	chr2:155956457-156007977	LAPneg	LAPpos	OK	3.76719	3.48409	-0.112706	-0.129948	0.74425	0.99965
ENSMUSG00000097828.1	ENSMUSG00000097828.1	6430562O15Rik	chr13:99344785-99415561	LAPneg	LAPpos	OK	0.515093	0.473839	-0.120436	-0.133513	0.88085	0.99965
ENSMUSG00000037977.5	ENSMUSG00000037977.5	6430571L13Rik	chr9:107340601-107352422	LAPneg	LAPpos	OK	0.218921	0.371907	0.764533	0.598402	0.5061	0.99965
ENSMUSG00000097583.1	ENSMUSG00000097583.1	6430590A07Rik	chr3:40846969-40938138	LAPneg	LAPpos	OK	0.864359	1.24031	0.521004	0.202633	0.87665	0.99965
ENSMUSG00000085427.1	ENSMUSG00000085427.1	6430710C18Rik	chr2:72745845-72813717	LAPneg	LAPpos	OK	0.00017705	0.0820655	8.85648	0.0228052	0.22495	0.99965
ENSMUSG00000091947.1	ENSMUSG00000091947.1	6530401F13Rik	chr12:81358859-81557458	LAPneg	LAPpos	OK	0.0128243	0.00325938	-1.97621	-0.0947046	0.59305	0.99965
ENSMUSG00000079499.3	ENSMUSG00000079499.3	6530402F18Rik	chr2:29194540-29253006	LAPneg	LAPpos	OK	3.29408	3.34626	0.0226751	0.03254	0.96855	0.99965
ENSMUSG00000052979.1	ENSMUSG00000052979.1	6530403G13Rik	chr10:7767946-7792822	LAPneg	LAPpos	OK	4.39326	4.3069	-0.0286405	-0.00940731	0.7556	0.99965
ENSMUSG00000098097.1	ENSMUSG00000098097.1	6530403H02Rik	chr3:120604108-120886733	LAPneg	LAPpos	OK	0.00097599	0.000701386	-0.476659	-0.00391972	0.8425	0.99965
ENSMUSG00000043340.3	ENSMUSG00000043340.3	6530409C15Rik	chr6:28215554-28398005	LAPneg	LAPpos	OK	1.61355	1.22231	-0.400631	-0.206584	0.74835	0.99965
ENSMUSG00000097049.1	ENSMUSG00000097049.1	6530411M01Rik	chr17:9147718-9167836	LAPneg	LAPpos	OK	0.00540921	0.0019865	-1.44519	-0.124126	0.5645	0.99965
ENSMUSG00000085396.1	ENSMUSG00000085396.1	6720401G13Rik	chrX:50555743-50635321	LAPneg	LAPpos	OK	4.28243	4.14607	-0.0466851	-0.0365227	0.97355	0.99965
ENSMUSG00000075277.4	ENSMUSG00000075277.4	6720416L17Rik	chr2:74748421-74762896	LAPneg	LAPpos	OK	0.0189515	0.0207179	0.12856	0.031675	0.9288	0.99965
ENSMUSG00000097375.2	ENSMUSG00000097375.2	6720427I07Rik	chr13:48535522-48537822	LAPneg	LAPpos	OK	3.01349	2.44907	-0.299202	-0.376175	0.7099	0.99965
ENSMUSG00000097934.1	ENSMUSG00000097934.1	6720483E21Rik	chr1:20888649-20890473	LAPneg	LAPpos	OK	0.0126982	0.0209097	0.719544	0.263147	0.6321	0.99965
ENSMUSG00000072066.3	ENSMUSG00000072066.3	6720489N17Rik	chr13:62605189-62607499	LAPneg	LAPpos	OK	1.42438	2.71042	0.928181	0.747788	0.4671	0.99965
ENSMUSG00000032680.5	ENSMUSG00000032680.5	6820408C15Rik	chr2:152415586-152444330	LAPneg	LAPpos	OK	0.158015	0.0338774	-2.22167	-0.846984	0.23585	0.99965
ENSMUSG00000071796.7	ENSMUSG00000071796.7	6820431F20Rik	chr8:20262612-20424814	LAPneg	LAPpos	OK	2.22914	3.24067	0.539805	0.273389	0.5624	0.99965
ENSMUSG00000091060.1	ENSMUSG00000091060.1	7420461P10Rik	chr1:162639149-162658173	LAPneg	LAPpos	OK	0.0204413	0.0073384	-1.47795	-0.29166	0.5699	0.99965
ENSMUSG00000079000.3	ENSMUSG00000079000.3	7530422B04Rik	chr2:153648689-153687730	LAPneg	LAPpos	OK	0.132756	0.0726928	-0.868889	-0.0888108	0.75035	0.99965
ENSMUSG00000073821.5	ENSMUSG00000073821.5	8030451A03Rik	chr4:63959784-64149924	LAPneg	LAPpos	OK	0.0241454	0.0247684	0.0367555	0.00557482	0.9789	0.99965
ENSMUSG00000085058.1	ENSMUSG00000085058.1	8030453O22Rik	chr6:39462377-39557867	LAPneg	LAPpos	OK	0.000713515	0.14839	7.70023	0.089402	0.2539	0.99965
ENSMUSG00000047466.9	ENSMUSG00000047466.9	8030462N17Rik	chr18:77633280-77714010	LAPneg	LAPpos	OK	10.2221	9.31369	-0.134266	-0.311163	0.74785	0.99965
ENSMUSG00000046774.10	ENSMUSG00000046774.10	8030474K03Rik	chrX:101794655-101798642	LAPneg	LAPpos	OK	0.0274275	0.0112313	-1.2881	-0.239603	0.4611	0.99965
ENSMUSG00000086199.1	ENSMUSG00000086199.1	8430403D17Rik	chr11:85353166-85832223	LAPneg	LAPpos	OK	0.0517967	0.025088	-1.04586	-0.119845	0.6812	0.99965
ENSMUSG00000030207.9	ENSMUSG00000030207.9	8430419L09Rik	chr6:135197976-135254351	LAPneg	LAPpos	OK	7.40723	8.97497	0.276972	0.565786	0.5032	0.99965
ENSMUSG00000061411.6	ENSMUSG00000061411.6	8430427H17Rik	chr2:153407461-153529971	LAPneg	LAPpos	OK	1.92528	2.34338	0.283522	0.187768	0.76145	0.99965
ENSMUSG00000034587.8	ENSMUSG00000034587.8	8430429K09Rik	chr11:3452364-3479831	LAPneg	LAPpos	OK	2.29501	2.19366	-0.065161	-0.0431787	0.94905	0.99965
ENSMUSG00000041878.3	ENSMUSG00000041878.3	8430432A02Rik	chr1:43047268-43098622	LAPneg	LAPpos	OK	0.134182	0.202633	0.594675	0.0902629	0.812	0.99965
ENSMUSG00000073455.4	ENSMUSG00000073455.4	9030025P20Rik	chr17:14978863-14991577	LAPneg	LAPpos	OK	0.643346	0.781387	0.280442	0.256134	0.7937	0.99965
ENSMUSG00000097343.1	ENSMUSG00000097343.1	9030407P20Rik	chr7:120673438-120677560	LAPneg	LAPpos	OK	0.618417	0.511763	-0.273105	-0.253112	0.8157	0.99965
ENSMUSG00000021185.9	ENSMUSG00000021185.9	9030617O03Rik	chr12:100779056-100908198	LAPneg	LAPpos	OK	8.64443	6.00508	-0.525589	-0.413058	0.5205	0.99965
ENSMUSG00000053168.4	ENSMUSG00000053168.4	9030619P08Rik	chr15:75427606-75431829	LAPneg	LAPpos	OK	0.0355775	0.0869609	1.2894	0.672237	0.52	0.99965
ENSMUSG00000073158.3	ENSMUSG00000073158.3	9030624G23Rik	chr12:24044700-24096968	LAPneg	LAPpos	OK	3.28295	3.29214	0.00403202	0.00207416	0.9938	0.99965
ENSMUSG00000030982.11	ENSMUSG00000030982.11	9030624J02Rik	chr7:118740225-118995211	LAPneg	LAPpos	OK	25.7407	25.8145	0.00412735	0.00800402	0.9935	0.99965
ENSMUSG00000054951.2	ENSMUSG00000054951.2	9130008F23Rik	chr17:40875481-40880558	LAPneg	LAPpos	OK	0.0494541	0.404881	3.03334	2.45219	0.04965	0.851286
ENSMUSG00000039901.9	ENSMUSG00000039901.9	9130011E15Rik	chr19:45818143-46013386	LAPneg	LAPpos	OK	4.2338	4.25087	0.00580568	0.00892555	0.9918	0.99965
ENSMUSG00000030823.6	ENSMUSG00000030823.6	9130019O22Rik	chr7:127382259-127387166	LAPneg	LAPpos	OK	0.795492	0.938276	0.238165	0.249147	0.8122	0.99965
ENSMUSG00000073067.4	ENSMUSG00000073067.4	9130019P16Rik	chr6:54039553-54503768	LAPneg	LAPpos	OK	0.556771	1.07776	0.952878	0.665382	0.2906	0.99965
ENSMUSG00000086568.2	ENSMUSG00000086568.2	9130020K20Rik	chr4:136347285-136350334	LAPneg	LAPpos	OK	0.0542356	0.0688727	0.344692	0.172895	0.87075	0.99965
ENSMUSG00000062944.3	ENSMUSG00000062944.3	9130023H24Rik	chr7:128234450-128245100	LAPneg	LAPpos	OK	0.679381	0.732348	0.108307	0.0613874	0.94415	0.99965
ENSMUSG00000087022.2	ENSMUSG00000087022.2	9130024F11Rik	chr1:56793985-56978650	LAPneg	LAPpos	OK	0.00339449	0.0224203	2.72354	0.373086	0.4993	0.99965
ENSMUSG00000086474.2	ENSMUSG00000086474.2	9130204K15Rik	chr11:79781978-79872394	LAPneg	LAPpos	OK	0.00318765	0.00351242	0.139973	0.00224834	0.9412	0.99965
ENSMUSG00000085399.1	ENSMUSG00000085399.1	9130206I24Rik	chr4:114909256-114921967	LAPneg	LAPpos	OK	1.80941	1.88851	0.0617318	0.0490464	0.95675	0.99965
ENSMUSG00000086513.2	ENSMUSG00000086513.2	9130208D14Rik	chr7:105752988-105863650	LAPneg	LAPpos	OK	0.0404184	0.0890319	1.13931	0.345828	0.70895	0.99965
ENSMUSG00000090330.1	ENSMUSG00000090330.1	9130221H12Rik	chr7:25228257-25237851	LAPneg	LAPpos	OK	16.5578	15.1722	-0.126085	-0.185219	0.85065	0.99965
ENSMUSG00000054598.7	ENSMUSG00000054598.7	9130230L23Rik	chr5:65979357-66004285	LAPneg	LAPpos	OK	0.0139945	0.100268	2.84093	0.596166	0.325	0.99965
ENSMUSG00000092626.1	ENSMUSG00000092626.1	9130230N09Rik	chr11:22758593-22982382	LAPneg	LAPpos	OK	1.29605	1.08828	-0.252073	-0.0965266	0.90445	0.99965
ENSMUSG00000022362.7	ENSMUSG00000022362.7	9130401M01Rik	chr15:58022275-58076541	LAPneg	LAPpos	OK	11.842	11.956	0.0138151	0.0146968	0.98535	0.99965
ENSMUSG00000085683.1	ENSMUSG00000085683.1	9130409J20Rik	chr11:66956652-66965016	LAPneg	LAPpos	OK	0.0402463	0.432113	3.42448	1.86645	0.1281	0.940728
ENSMUSG00000072753.5	ENSMUSG00000072753.5	9230020A06Rik	chr11:71516535-71573183	LAPneg	LAPpos	OK	0.00169791	0.00315708	0.894827	0.0333208	0.76145	0.99965
ENSMUSG00000097100.1	ENSMUSG00000097100.1	9230104M06Rik	chr12:112959861-113001926	LAPneg	LAPpos	OK	0.301852	0.221304	-0.447812	-0.0770854	0.86095	0.99965
ENSMUSG00000090191.1	ENSMUSG00000090191.1	9230105E05Rik	chr10:120361274-120476469	LAPneg	LAPpos	OK	0.0779852	0.0762897	-0.031713	-0.0106623	0.8552	0.99965
ENSMUSG00000051237.6	ENSMUSG00000051237.6	9230109A22Rik	chr15:25137529-25149159	LAPneg	LAPpos	OK	0.00679115	0.0112039	0.722275	0.294046	0.6851	0.99965
ENSMUSG00000053070.4	ENSMUSG00000053070.4	9230110C19Rik	chr9:8021671-8042823	LAPneg	LAPpos	OK	0.302927	0.336622	0.152159	0.119806	0.901	0.99965
ENSMUSG00000087624.1	ENSMUSG00000087624.1	9230111E07Rik	chr2:167777466-167783486	LAPneg	LAPpos	OK	1.37351	1.5268	0.152642	0.0867104	0.92895	0.99965
ENSMUSG00000070461.2	ENSMUSG00000070461.2	9230112E08Rik	chr2:180984231-180985591	LAPneg	LAPpos	OK	3.67501	3.5703	-0.0417005	-0.0475912	0.96365	0.99965
ENSMUSG00000097145.1	ENSMUSG00000097145.1	9230114K14Rik	chr5:52190680-52197984	LAPneg	LAPpos	OK	0.34706	0.23247	-0.578141	-0.418577	0.66915	0.99965
ENSMUSG00000074354.5	ENSMUSG00000074354.5	9230115E21Rik	chr9:51765336-51875886	LAPneg	LAPpos	OK	0.109218	0.0383282	-1.51073	-0.383008	0.2482	0.99965
ENSMUSG00000097403.1	ENSMUSG00000097403.1	9230116N13Rik	chr1:136411915-136440158	LAPneg	LAPpos	OK	0.389147	0.34337	-0.180554	-0.0814746	0.90655	0.99965
ENSMUSG00000089874.1	ENSMUSG00000089874.1	9230117E06Rik	chr16:22468460-22657221	LAPneg	LAPpos	OK	0.0019893	0.00657136	1.72393	0.0664922	0.65025	0.99965
ENSMUSG00000091050.1	ENSMUSG00000091050.1	9330020H09Rik	chr15:98538688-98570923	LAPneg	LAPpos	OK	1.72726	1.33018	-0.376859	-0.203127	0.8317	0.99965
ENSMUSG00000049571.10	ENSMUSG00000049571.10	9330101J02Rik	chr7:139638777-139683817	LAPneg	LAPpos	OK	0.0222565	0.0211545	-0.0732654	-0.0172743	0.9668	0.99965
ENSMUSG00000097842.1	ENSMUSG00000097842.1	9330104G04Rik	chr7:16871353-16874886	LAPneg	LAPpos	OK	0.658453	0.528722	-0.316571	-0.287696	0.77355	0.99965
ENSMUSG00000097098.1	ENSMUSG00000097098.1	9330111N05Rik	chr13:80957664-81633154	LAPneg	LAPpos	OK	0.00799698	0.0177548	1.15068	0.202425	0.5064	0.99965
ENSMUSG00000043498.3	ENSMUSG00000043498.3	9330132A10Rik	chr18:89293501-89297229	LAPneg	LAPpos	OK	0.0911095	0.0612917	-0.571909	-0.505594	0.60575	0.99965
ENSMUSG00000044794.7	ENSMUSG00000044794.7	9330133O14Rik	chr8:119910359-124345724	LAPneg	LAPpos	OK	4.85566	4.80304	-0.0157197	-0.00222181	0.9867	0.99965
ENSMUSG00000097781.1	ENSMUSG00000097781.1	9330136K24Rik	chr17:21528193-21535878	LAPneg	LAPpos	OK	0.883018	0.74629	-0.242707	-0.310387	0.74315	0.99965
ENSMUSG00000097061.1	ENSMUSG00000097061.1	9330151L19Rik	chr12:69189086-69199868	LAPneg	LAPpos	OK	4.09065	3.16333	-0.370884	-0.505754	0.611	0.99965
ENSMUSG00000047807.10	ENSMUSG00000047807.10	9330154K18Rik	chr15:57694664-57839833	LAPneg	LAPpos	OK	0.111905	0.0718753	-0.638712	-0.0989274	0.80415	0.99965
ENSMUSG00000073154.4	ENSMUSG00000073154.4	9330158H04Rik	chr6:36209619-36528414	LAPneg	LAPpos	OK	0.000199321	0.000109816	-0.859998	-0.000678867	0.65895	0.99965
ENSMUSG00000097177.1	ENSMUSG00000097177.1	9330159M07Rik	chr9:88599655-89128550	LAPneg	LAPpos	OK	0.039323	0.0469569	0.255963	0.0276967	0.8991	0.99965
ENSMUSG00000072809.2	ENSMUSG00000072809.2	9330160F10Rik	chr11:69057717-69061576	LAPneg	LAPpos	OK	0.180486	0.152776	-0.240464	-0.0775605	0.74625	0.99965
ENSMUSG00000055271.4	ENSMUSG00000055271.4	9330161L09Rik	chr12:103406821-103407820	LAPneg	LAPpos	OK	0.728272	0.311627	-1.22466	-1.05086	0.30685	0.99965
ENSMUSG00000086448.1	ENSMUSG00000086448.1	9330162012Rik	chr13:24905592-24941417	LAPneg	LAPpos	OK	0.0160017	0.020612	0.365257	0.0645974	0.85435	0.99965
ENSMUSG00000039133.5	ENSMUSG00000039133.5	9330171B17Rik	chr7:79660195-79715720	LAPneg	LAPpos	OK	0.218415	0.21838	-0.000231102	-7.07357e-05	0.80865	0.99965
ENSMUSG00000097194.1	ENSMUSG00000097194.1	9330175E14Rik	chr8:94422898-94435105	LAPneg	LAPpos	OK	11.2539	7.81729	-0.525691	-0.86995	0.35495	0.99965
ENSMUSG00000097166.1	ENSMUSG00000097166.1	9330179D12Rik	chr6:127125778-127212411	LAPneg	LAPpos	OK	0.522705	0.710348	0.442529	0.0838428	0.74725	0.99965
ENSMUSG00000056004.10	ENSMUSG00000056004.10	9330182L06Rik	chr5:9266117-9481825	LAPneg	LAPpos	OK	0.00981237	0.0142799	0.541313	0.0971156	0.76465	0.99965
ENSMUSG00000097648.1	ENSMUSG00000097648.1	9330185C12Rik	chr1:113891384-113964134	LAPneg	LAPpos	OK	0.00313784	0.00409441	0.383885	0.0430672	0.8226	0.99965
ENSMUSG00000086405.1	ENSMUSG00000086405.1	9330198N18Rik	chr2:30629654-30689210	LAPneg	LAPpos	OK	0.247657	0.129754	-0.93256	-0.301153	0.5909	0.99965
ENSMUSG00000062704.2	ENSMUSG00000062704.2	9430002A10Rik	chr8:88174559-88175028	LAPneg	LAPpos	OK	0.409145	0.400908	-0.0293414	-0.0215638	0.9359	0.99965
ENSMUSG00000085385.1	ENSMUSG00000085385.1	9430008C03Rik	chr2:158355306-158361580	LAPneg	LAPpos	OK	19.237	19.7733	0.0396673	0.0626627	0.94065	0.99965
ENSMUSG00000059939.7	ENSMUSG00000059939.7	9430015G10Rik	chr4:156109981-156127265	LAPneg	LAPpos	OK	19.8972	18.7075	-0.0889468	-0.154821	0.86215	0.99965
ENSMUSG00000025971.5	ENSMUSG00000025971.5	9430016H08Rik	chr1:57388236-57417953	LAPneg	LAPpos	OK	2.87505	2.92616	0.0254217	0.0377574	0.96945	0.99965
ENSMUSG00000033960.5	ENSMUSG00000033960.5	9430020K01Rik	chr18:4634928-4682868	LAPneg	LAPpos	OK	0.113471	0.199603	0.814806	0.734997	0.4763	0.99965
ENSMUSG00000037204.6	ENSMUSG00000037204.6	9430023L20Rik	chr15:101284300-101290934	LAPneg	LAPpos	OK	20.2488	18.4622	-0.133262	-0.276853	0.777	0.99965
ENSMUSG00000055216.3	ENSMUSG00000055216.3	9430025C20Rik	chr4:3678114-3813122	LAPneg	LAPpos	OK	0.14205	0.142639	0.00597047	0.00120686	0.92885	0.99965
ENSMUSG00000040139.8	ENSMUSG00000040139.8	9430038I01Rik	chr7:137375573-137410762	LAPneg	LAPpos	OK	2.36613	2.66077	0.169317	0.14096	0.8865	0.99965
ENSMUSG00000086155.1	ENSMUSG00000086155.1	9430041J12Rik	chr7:4074124-4136926	LAPneg	LAPpos	OK	0.00103262	0.000426668	-1.27512	-0.0224206	0.65275	0.99965
ENSMUSG00000097360.1	ENSMUSG00000097360.1	9430065F17Rik	chr13:67553233-67564009	LAPneg	LAPpos	OK	0.11798	0.359571	1.60774	0.995055	0.2868	0.99965
ENSMUSG00000094447.1	ENSMUSG00000094447.1	9430069I07Rik	chr15:34306679-34436242	LAPneg	LAPpos	OK	0.00678119	0.129032	4.25005	0.278934	0.4174	0.99965
ENSMUSG00000084808.1	ENSMUSG00000084808.1	9430091E24Rik	chr8:111094629-111145480	LAPneg	LAPpos	OK	4.83598	5.06066	0.0655174	0.0906381	0.88175	0.99965
ENSMUSG00000023263.3	ENSMUSG00000023263.3	9530002B09Rik	chr4:122689274-122705129	LAPneg	LAPpos	OK	0.000764439	0.00378974	2.30963	0.0624152	0.4604	0.99965
ENSMUSG00000097462.1	ENSMUSG00000097462.1	9530026P05Rik	chr6:92772698-93272889	LAPneg	LAPpos	OK	0.0146314	0.000476868	-4.93933	-0.0904681	0.3188	0.99965
ENSMUSG00000097197.1	ENSMUSG00000097197.1	9530027J09Rik	chrX:48256861-48285426	LAPneg	LAPpos	OK	2.45006	2.28393	-0.101293	-0.0777225	0.9332	0.99965
ENSMUSG00000086554.1	ENSMUSG00000086554.1	9530034E10Rik	chr4:117932153-118134914	LAPneg	LAPpos	OK	0.013416	0.0613854	2.19394	0.208999	0.58555	0.99965
ENSMUSG00000087670.1	ENSMUSG00000087670.1	9530036M11Rik	chr6:54039553-54503768	LAPneg	LAPpos	OK	0.379266	2.51677	2.73029	1.09423	0.24685	0.99965
ENSMUSG00000097726.1	ENSMUSG00000097726.1	9530036O11Rik	chr5:28456814-28933995	LAPneg	LAPpos	OK	0.000730909	0.000458246	-0.673567	-0.00994167	0.81075	0.99965
ENSMUSG00000086047.1	ENSMUSG00000086047.1	9530046B11Rik	chr5:117091681-117118723	LAPneg	LAPpos	OK	0.305949	0.184235	-0.731744	-0.20504	0.77505	0.99965
ENSMUSG00000085514.1	ENSMUSG00000085514.1	9530048J24Rik	chr11:85353166-85832223	LAPneg	LAPpos	OK	0.016582	0.0319625	0.946766	0.141237	0.72725	0.99965
ENSMUSG00000097858.1	ENSMUSG00000097858.1	9530052C20Rik	chr3:142882494-142894644	LAPneg	LAPpos	OK	0.20405	0.135345	-0.592284	-0.454262	0.63595	0.99965
ENSMUSG00000096938.1	ENSMUSG00000096938.1	9530052E02Rik	chr8:10986979-11054541	LAPneg	LAPpos	OK	0.203547	0.382595	0.910455	0.215034	0.42185	0.99965
ENSMUSG00000078776.3	ENSMUSG00000078776.3	9530053A07Rik	chr7:28129465-28164811	LAPneg	LAPpos	OK	0.195613	0.114899	-0.767635	-0.930004	0.3159	0.99965
ENSMUSG00000045345.5	ENSMUSG00000045345.5	9530056K15Rik	chr5:143357337-143403748	LAPneg	LAPpos	OK	0.033632	0.0280785	-0.260369	-0.1108	0.7489	0.99965
ENSMUSG00000097736.1	ENSMUSG00000097736.1	9530059O14Rik	chr9:122572496-122679596	LAPneg	LAPpos	OK	0.000112094	0.00055582	2.30991	0.0176497	0.47585	0.99965
ENSMUSG00000036275.7	ENSMUSG00000036275.7	9530068E07Rik	chr11:52396427-52408728	LAPneg	LAPpos	OK	26.6276	28.0347	0.074289	0.213418	0.82445	0.99965
ENSMUSG00000089849.1	ENSMUSG00000089849.1	9530072K05Rik	chr17:44495986-45119290	LAPneg	LAPpos	OK	0.0962159	0.122037	0.34297	0.0373746	0.8748	0.99965
ENSMUSG00000036411.9	ENSMUSG00000036411.9	9530077C05Rik	chr9:22411576-22444677	LAPneg	LAPpos	OK	0.227903	0.158632	-0.522737	-0.268457	0.69105	0.99965
ENSMUSG00000044125.6	ENSMUSG00000044125.6	9530080O11Rik	chr4:95959714-96025413	LAPneg	LAPpos	OK	0.0311546	0.0548282	0.815473	0.0729321	0.70265	0.99965
ENSMUSG00000097006.1	ENSMUSG00000097006.1	9530082P21Rik	chr17:23741199-23754065	LAPneg	LAPpos	OK	3.51484	3.58145	0.0270834	0.0427714	0.96345	0.99965
ENSMUSG00000059027.8	ENSMUSG00000059027.8	9630013D21Rik	chr4:109569213-109657853	LAPneg	LAPpos	OK	0.484775	1.0974	1.17871	0.622768	0.5149	0.99965
ENSMUSG00000086359.1	ENSMUSG00000086359.1	9630013K17Rik	chr11:63962626-64079468	LAPneg	LAPpos	OK	1.6091	1.23618	-0.380369	-0.295859	0.71215	0.99965
ENSMUSG00000085631.1	ENSMUSG00000085631.1	9630028H03Rik	chr2:134786158-135583584	LAPneg	LAPpos	OK	0.000557549	0.000460778	-0.275026	-0.0057722	0.87085	0.99965
ENSMUSG00000038028.8	ENSMUSG00000038028.8	9630033F20Rik	chr6:127085115-127110467	LAPneg	LAPpos	OK	3.52272	3.57829	0.0225805	0.0380378	0.9695	0.99965
ENSMUSG00000087528.1	ENSMUSG00000087528.1	9830144P21Rik	chr2:129198763-129235604	LAPneg	LAPpos	OK	8.28917	8.01274	-0.0489307	-0.0642219	0.93785	0.99965
ENSMUSG00000074158.3	ENSMUSG00000074158.3	9830147E19Rik	chr7:42609525-42642588	LAPneg	LAPpos	OK	0.404836	0.52383	0.371762	0.327538	0.7197	0.99965
ENSMUSG00000044551.7	ENSMUSG00000044551.7	9930012K11Rik	chr14:70154404-70159502	LAPneg	LAPpos	OK	5.20172	4.98002	-0.0628374	-0.0840614	0.92455	0.99965
ENSMUSG00000052353.7	ENSMUSG00000052353.7	9930013L23Rik	chr7:83932856-84086502	LAPneg	LAPpos	OK	0.00337863	0.00856568	1.34213	0.242981	0.4519	0.99965
ENSMUSG00000097493.1	ENSMUSG00000097493.1	9930014A18Rik	chr15:60818995-60831793	LAPneg	LAPpos	OK	1.47005	1.06968	-0.458689	-0.512469	0.6004	0.99965
ENSMUSG00000046138.8	ENSMUSG00000046138.8	9930021J03Rik	chr19:29714401-29806009	LAPneg	LAPpos	OK	10.567	9.61081	-0.136833	-0.226257	0.7395	0.99965
ENSMUSG00000045065.7	ENSMUSG00000045065.7	9930022D16Rik	chr11:109413916-109420405	LAPneg	LAPpos	OK	0.1234	0.203385	0.720869	0.619303	0.54985	0.99965
ENSMUSG00000044730.9	ENSMUSG00000044730.9	9930104L06Rik	chr4:124918464-124944656	LAPneg	LAPpos	OK	7.66772	6.07789	-0.335226	-0.478369	0.5227	0.99965
ENSMUSG00000069893.4	ENSMUSG00000069893.4	9930111J21Rik1	chr11:48904655-49135387	LAPneg	LAPpos	OK	5.90803	6.14632	0.0570441	0.040638	0.9689	0.99965
ENSMUSG00000069892.3	ENSMUSG00000069892.3	9930111J21Rik2	chr11:48904655-49135387	LAPneg	LAPpos	OK	7.47559	7.01578	-0.0915845	-0.100881	0.9139	0.99965
ENSMUSG00000027596.4	ENSMUSG00000027596.4	a	chr2:154791095-155051012	LAPneg	LAPpos	OK	0.272395	0.226128	-0.268561	-0.261313	0.6793	0.99965
ENSMUSG00000087050.1	ENSMUSG00000087050.1	A030003K02Rik	chr11:77982753-78037866	LAPneg	LAPpos	OK	2.45789	2.28272	-0.106665	-0.0604402	0.95495	0.99965
ENSMUSG00000043419.10	ENSMUSG00000043419.10	A030009H04Rik	chr11:69340460-69342641	LAPneg	LAPpos	OK	0.902387	1.11253	0.30203	0.272076	0.7692	0.99965
ENSMUSG00000069136.4	ENSMUSG00000069136.4	A130006I12Rik	chr2:22895320-23040241	LAPneg	LAPpos	OK	0.249725	0.48797	0.966454	0.0554872	0.73055	0.99965
ENSMUSG00000079144.6	ENSMUSG00000079144.6	A130010J15Rik	chr1:193153111-193201703	LAPneg	LAPpos	OK	1.97081	2.59222	0.395394	0.148126	0.8632	0.99965
ENSMUSG00000097944.1	ENSMUSG00000097944.1	A130014A01Rik	chr8:119910359-124345724	LAPneg	LAPpos	OK	1.15731	1.01761	-0.185594	-0.0135144	0.93935	0.99965
ENSMUSG00000050066.5	ENSMUSG00000050066.5	A130023I24Rik	chr7:133883198-134232146	LAPneg	LAPpos	OK	0.136809	0.0876707	-0.642	-0.13651	0.7868	0.99965
ENSMUSG00000089998.2	ENSMUSG00000089998.2	A130049A11Rik	chr3:103914119-104220374	LAPneg	LAPpos	OK	6.12614	6.38805	0.0603967	0.0745786	0.93645	0.99965
ENSMUSG00000097643.1	ENSMUSG00000097643.1	A130051J06Rik	chr15:95787855-95975464	LAPneg	LAPpos	OK	0.118187	0.0985381	-0.262312	-0.0412007	0.9077	0.99965
ENSMUSG00000097298.1	ENSMUSG00000097298.1	A130057D12Rik	chr9:75441121-75466432	LAPneg	LAPpos	OK	0.0337731	0.221075	2.71059	0.180999	0.46605	0.99965
ENSMUSG00000053889.5	ENSMUSG00000053889.5	A130066N16Rik	chr9:34485893-35036716	LAPneg	LAPpos	OK	0.0540288	0.0727998	0.430206	0.10925	0.8785	0.99965
ENSMUSG00000052595.6	ENSMUSG00000052595.6	A1cf	chr19:31868760-31949406	LAPneg	LAPpos	OK	0.0466467	0.098701	1.08129	0.72295	0.5034	0.99965
ENSMUSG00000087306.1	ENSMUSG00000087306.1	A230004M16Rik	chr11:41710341-42000857	LAPneg	LAPpos	OK	0.00127797	0.00090528	-0.497419	-0.0224815	0.82105	0.99965
ENSMUSG00000068151.7	ENSMUSG00000068151.7	A230006K03Rik	chr7:61127995-61311721	LAPneg	LAPpos	OK	0.000587687	0.000647576	0.140002	0.00183559	0.89155	0.99965
ENSMUSG00000097845.1	ENSMUSG00000097845.1	A230020J21Rik	chr1:191005831-191026190	LAPneg	LAPpos	OK	1.52341	1.43116	-0.0901178	-0.0404563	0.2116	0.99965
ENSMUSG00000096960.1	ENSMUSG00000096960.1	A230028O05Rik	chr16:25059638-25069058	LAPneg	LAPpos	OK	0.00944362	0.0302251	1.67833	0.98902	0.32015	0.99965
ENSMUSG00000034560.5	ENSMUSG00000034560.5	A230046K03Rik	chr10:83543940-83596469	LAPneg	LAPpos	OK	11.4839	11.0424	-0.0565604	-0.15041	0.87565	0.99965
ENSMUSG00000038884.8	ENSMUSG00000038884.8	A230050P20Rik	chr9:20868641-20879727	LAPneg	LAPpos	OK	36.8235	32.9276	-0.161327	-0.345893	0.7196	0.99965
ENSMUSG00000087178.1	ENSMUSG00000087178.1	A230056P14Rik	chr7:55962530-56019954	LAPneg	LAPpos	OK	0.118949	0.222415	0.902912	0.366622	0.63765	0.99965
ENSMUSG00000087627.1	ENSMUSG00000087627.1	A230059L01Rik	chr1:146495628-146902472	LAPneg	LAPpos	OK	0.0545437	0.0375136	-0.539997	-0.241819	0.55975	0.99965
ENSMUSG00000087075.1	ENSMUSG00000087075.1	A230065H16Rik	chr12:111406808-111412077	LAPneg	LAPpos	OK	0.0509912	0.0408944	-0.318344	-0.142325	0.8108	0.99965
ENSMUSG00000086877.1	ENSMUSG00000086877.1	A230072C01Rik	chrX:20933394-20986737	LAPneg	LAPpos	OK	0.919463	0.960495	0.0629866	0.0269202	0.9772	0.99965
ENSMUSG00000084771.2	ENSMUSG00000084771.2	A230072E10Rik	chrX:151198077-151471842	LAPneg	LAPpos	OK	0.818839	0.765146	-0.0978449	-0.0357395	0.952	0.99965
ENSMUSG00000055818.2	ENSMUSG00000055818.2	A230083G16Rik	chr6:124913680-124925844	LAPneg	LAPpos	OK	0.108789	0.168631	0.632344	0.110297	0.77785	0.99965
ENSMUSG00000085482.1	ENSMUSG00000085482.1	A230083N12Rik	chr4:74242496-74405860	LAPneg	LAPpos	OK	0.157872	0.113843	-0.4717	-0.0637168	0.8497	0.99965
ENSMUSG00000097381.1	ENSMUSG00000097381.1	A230087F16Rik	chr12:111284761-111377718	LAPneg	LAPpos	OK	0.0198636	0.0354358	0.835082	0.139394	0.71855	0.99965
ENSMUSG00000087026.1	ENSMUSG00000087026.1	A230103J11Rik	chr8:85036914-85067124	LAPneg	LAPpos	OK	7.05593	6.61619	-0.0928347	-0.19092	0.8416	0.99965
ENSMUSG00000097292.1	ENSMUSG00000097292.1	A230107N01Rik	chr13:84219580-84222175	LAPneg	LAPpos	OK	0.016555	0.00910605	-0.862371	-0.372478	0.6528	0.99965
ENSMUSG00000087125.1	ENSMUSG00000087125.1	A230108P19Rik	chr2:6188464-6321611	LAPneg	LAPpos	OK	0.0102684	0.0055636	-0.884125	-0.265085	0.63025	0.99965
ENSMUSG00000052479.5	ENSMUSG00000052479.5	A330008L17Rik	chr8:99011885-99733438	LAPneg	LAPpos	OK	0.00492198	0.0162272	1.7211	0.437841	0.60095	0.99965
ENSMUSG00000097915.1	ENSMUSG00000097915.1	A330009N23Rik	chr15:101221195-101224121	LAPneg	LAPpos	OK	0.823163	0.767924	-0.100215	-0.0907894	0.92835	0.99965
ENSMUSG00000073388.2	ENSMUSG00000073388.2	A330017A19Rik	chr17:46889215-46890405	LAPneg	LAPpos	OK	0.413753	0.331012	-0.321887	-0.277318	0.78705	0.99965
ENSMUSG00000040473.9	ENSMUSG00000040473.9	A330021E22Rik	chr5:5579277-5664239	LAPneg	LAPpos	OK	0.000989537	0.00116824	0.239506	0.00154489	0.88665	0.99965
ENSMUSG00000096929.1	ENSMUSG00000096929.1	A330023F24Rik	chr1:194938820-195037908	LAPneg	LAPpos	OK	0.612831	0.491073	-0.319551	-0.27018	0.7739	0.99965
ENSMUSG00000097591.1	ENSMUSG00000097591.1	A330032B11Rik	chr19:37021290-37222139	LAPneg	LAPpos	OK	0.0010644	0.00703558	2.72462	0.149757	0.4762	0.99965
ENSMUSG00000097622.1	ENSMUSG00000097622.1	A330033J07Rik	chr13:48044230-48264036	LAPneg	LAPpos	OK	0.00010985	9.07835e-05	-0.275031	-0.00129887	0.88515	0.99965
ENSMUSG00000085615.2	ENSMUSG00000085615.2	A330035P11Rik	chr14:122103429-122106974	LAPneg	LAPpos	OK	0.414239	0.50869	0.296326	0.264707	0.7915	0.99965
ENSMUSG00000086213.1	ENSMUSG00000086213.1	A330040F15Rik	chr19:12545739-12596566	LAPneg	LAPpos	OK	6.78387	6.91522	0.0276656	0.0760117	0.934	0.99965
ENSMUSG00000093385.1	ENSMUSG00000093385.1	A330044P14Rik	chr6:123934425-123982173	LAPneg	LAPpos	OK	0.00475941	0.00458049	-0.0552795	-0.0197441	0.9667	0.99965
ENSMUSG00000086392.3	ENSMUSG00000086392.3	A330050B17Rik	chr3:35959311-36053547	LAPneg	LAPpos	OK	0.246227	0.183319	-0.425635	-0.143299	0.88545	0.99965
ENSMUSG00000091636.1	ENSMUSG00000091636.1	A330050F15Rik	chr17:69439325-69489233	LAPneg	LAPpos	OK	0.011326	0.000398324	-4.82955	-0.197661	0.3399	0.99965
ENSMUSG00000097868.1	ENSMUSG00000097868.1	A330069E16Rik	chr2:91237145-91238352	LAPneg	LAPpos	OK	0.423324	0.442604	0.0642535	0.0551391	0.95575	0.99965
ENSMUSG00000097225.1	ENSMUSG00000097225.1	A330076H08Rik	chr7:61930912-61982359	LAPneg	LAPpos	OK	0.000701348	0.000386391	-0.86007	-0.0124797	0.76	0.99965
ENSMUSG00000086363.1	ENSMUSG00000086363.1	A330102I10Rik	chr13:29014398-29040336	LAPneg	LAPpos	OK	0.0366151	0.00615113	-2.57352	-0.192691	0.35675	0.99965
ENSMUSG00000028794.7	ENSMUSG00000028794.7	A3galt2	chr4:128755363-128769298	LAPneg	LAPpos	OK	0.38528	0.379546	-0.021633	-0.0178199	0.9841	0.99965
ENSMUSG00000047613.4	ENSMUSG00000047613.4	A430005L14Rik	chr4:153957236-153961925	LAPneg	LAPpos	OK	11.6607	13.8977	0.253189	0.398153	0.6702	0.99965
ENSMUSG00000097603.1	ENSMUSG00000097603.1	A430010J10Rik	chr6:67115672-67168426	LAPneg	LAPpos	OK	0.00206486	0.000753528	-1.45431	-0.0940697	0.60275	0.99965
ENSMUSG00000085315.1	ENSMUSG00000085315.1	A430018G15Rik	chr2:52425011-52676831	LAPneg	LAPpos	OK	0.16802	0.0538036	-1.64286	-0.300379	0.58405	0.99965
ENSMUSG00000056014.9	ENSMUSG00000056014.9	A430033K04Rik	chr5:138622858-138648903	LAPneg	LAPpos	OK	3.75302	2.88128	-0.381341	-0.554582	0.55885	0.99965
ENSMUSG00000087305.2	ENSMUSG00000087305.2	A430035B10Rik	chr6:8259287-8597548	LAPneg	LAPpos	OK	0.330058	0.493845	0.581338	0.159398	0.84095	0.99965
ENSMUSG00000097353.1	ENSMUSG00000097353.1	A430046D13Rik	chr10:128499363-128504242	LAPneg	LAPpos	OK	4.98805	4.3579	-0.194844	-0.292152	0.76665	0.99965
ENSMUSG00000090564.2	ENSMUSG00000090564.2	A430057M04Rik	chr14:21831268-21856926	LAPneg	LAPpos	OK	0.715617	0.85085	0.249716	0.10719	0.92065	0.99965
ENSMUSG00000085081.1	ENSMUSG00000085081.1	A430071A18Rik	chr11:119602904-119899576	LAPneg	LAPpos	OK	0.109303	0.161992	0.567592	0.21358	0.6453	0.99965
ENSMUSG00000090030.1	ENSMUSG00000090030.1	A430072P03Rik	chr5:107716656-107728801	LAPneg	LAPpos	OK	0.844655	0.886426	0.0696394	0.0381591	0.9682	0.99965
ENSMUSG00000074497.4	ENSMUSG00000074497.4	A430078G23Rik	chr8:3353414-3390295	LAPneg	LAPpos	OK	28.7359	21.3122	-0.431176	-1.17828	0.22865	0.99965
ENSMUSG00000085589.1	ENSMUSG00000085589.1	A430078I02Rik	chr6:86438373-86480830	LAPneg	LAPpos	OK	0.0628589	0.0344076	-0.869387	-0.160546	0.68965	0.99965
ENSMUSG00000085089.1	ENSMUSG00000085089.1	A430092G05Rik	chr2:43748823-44395953	LAPneg	LAPpos	OK	1.30248	1.1457	-0.185038	-0.0899056	0.8972	0.99965
ENSMUSG00000067577.2	ENSMUSG00000067577.2	A430093F15Rik	chr19:10740946-10786043	LAPneg	LAPpos	OK	7.65425	5.23418	-0.548297	-0.777963	0.4103	0.99965
ENSMUSG00000084796.1	ENSMUSG00000084796.1	A430104N18Rik	chr11:87755576-87757270	LAPneg	LAPpos	OK	77.5881	61.6688	-0.331293	-0.746793	0.31325	0.99965
ENSMUSG00000045838.8	ENSMUSG00000045838.8	A430105I19Rik	chr2:118754157-118762661	LAPneg	LAPpos	OK	0.282243	0.211643	-0.415307	-0.394767	0.69555	0.99965
ENSMUSG00000097784.1	ENSMUSG00000097784.1	A430105J06Rik	chr1:186749395-186752921	LAPneg	LAPpos	OK	0.570943	0.471333	-0.2766	-0.24571	0.8114	0.99965
ENSMUSG00000098206.1	ENSMUSG00000098206.1	A430106G13Rik	chr1:137898597-138000384	LAPneg	LAPpos	OK	0.368744	0.331058	-0.155536	-0.0777643	0.9132	0.99965
ENSMUSG00000054135.2	ENSMUSG00000054135.2	A430110L20Rik	chr1:181225985-181228498	LAPneg	LAPpos	OK	0.38467	0.265033	-0.537447	-0.499087	0.59195	0.99965
ENSMUSG00000047878.6	ENSMUSG00000047878.6	A4galt	chr15:83226725-83251774	LAPneg	LAPpos	OK	0.018809	0.219163	3.54251	1.88297	0.12165	0.914171
ENSMUSG00000006462.6	ENSMUSG00000006462.6	A530013C23Rik	chr2:167691176-167729172	LAPneg	LAPpos	OK	0.0301285	0.0750714	1.31713	0.59242	0.38915	0.99965
ENSMUSG00000072847.4	ENSMUSG00000072847.4	A530017D24Rik	chr11:61864567-61868058	LAPneg	LAPpos	OK	1.75917	1.44083	-0.288	-0.164113	0.87845	0.99965
ENSMUSG00000053528.5	ENSMUSG00000053528.5	A530021J07Rik	chr7:83148643-83155922	LAPneg	LAPpos	OK	10.1324	6.71606	-0.593293	-0.521787	0.6004	0.99965
ENSMUSG00000089844.1	ENSMUSG00000089844.1	A530032D15Rik	chr1:84992689-85285491	LAPneg	LAPpos	OK	0.156451	0.33408	1.09449	0.195453	0.6041	0.99965
ENSMUSG00000072109.5	ENSMUSG00000072109.5	A530040E14Rik	chr1:84992689-85285491	LAPneg	LAPpos	OK	0.601004	1.13601	0.918522	0.408898	0.466	0.99965
ENSMUSG00000021510.10	ENSMUSG00000021510.10	A530054K11Rik	chr13:67617000-67637791	LAPneg	LAPpos	OK	3.77287	3.39388	-0.152724	-0.311606	0.74905	0.99965
ENSMUSG00000043939.8	ENSMUSG00000043939.8	A530064D06Rik	chr17:48151895-48167270	LAPneg	LAPpos	OK	0.0154457	0.172421	3.48066	1.74263	0.1352	0.979676
ENSMUSG00000085112.1	ENSMUSG00000085112.1	A530072M11Rik	chr4:16164109-16266225	LAPneg	LAPpos	OK	0.913886	0.791232	-0.207913	-0.126443	0.89505	0.99965
ENSMUSG00000097322.1	ENSMUSG00000097322.1	A530083I20Rik	chr9:122885079-122903184	LAPneg	LAPpos	OK	0.248684	0.285025	0.196775	0.201301	0.83285	0.99965
ENSMUSG00000053467.5	ENSMUSG00000053467.5	A530088E08Rik	chr17:32390658-32404698	LAPneg	LAPpos	OK	34.5927	28.7307	-0.267877	-0.261506	0.7955	0.99965
ENSMUSG00000047462.8	ENSMUSG00000047462.8	A530099J19Rik	chr13:19727416-19732951	LAPneg	LAPpos	OK	0.00923074	0.152378	4.04507	2.16049	0.15585	0.99965
ENSMUSG00000052760.9	ENSMUSG00000052760.9	A630001G21Rik	chr1:85717082-85778643	LAPneg	LAPpos	OK	36.2865	34.2447	-0.0835497	-0.117425	0.8834	0.99965
ENSMUSG00000035173.8	ENSMUSG00000035173.8	A630007B06Rik	chr19:56787480-56822190	LAPneg	LAPpos	OK	7.85952	7.52952	-0.0618831	-0.0904307	0.89325	0.99965
ENSMUSG00000075395.4	ENSMUSG00000075395.4	A630010A05Rik	chr16:14562315-14621300	LAPneg	LAPpos	OK	0.00183424	0.00168424	-0.123091	-0.00376319	0.95335	0.99965
ENSMUSG00000086395.1	ENSMUSG00000086395.1	A630014C17Rik	chr11:51949881-52286179	LAPneg	LAPpos	OK	7.19115	5.20731	-0.465682	-0.257647	0.8027	0.99965
ENSMUSG00000048215.8	ENSMUSG00000048215.8	A630023P12Rik	chr5:110514922-110525980	LAPneg	LAPpos	OK	9.88245	8.82901	-0.162618	-0.174618	0.85245	0.99965
ENSMUSG00000054293.4	ENSMUSG00000054293.4	A630033H20Rik	chrX:107148926-107173661	LAPneg	LAPpos	OK	4.21136	4.59696	0.126394	0.164001	0.84755	0.99965
ENSMUSG00000086725.1	ENSMUSG00000086725.1	A630052C17Rik	chr11:29170908-29220797	LAPneg	LAPpos	OK	1.91	1.9709	0.0452795	0.023651	0.978	0.99965
ENSMUSG00000097160.1	ENSMUSG00000097160.1	A630072L19Rik	chr12:100912699-101028983	LAPneg	LAPpos	OK	5.61937	4.53131	-0.310479	-0.322409	0.74465	0.99965
ENSMUSG00000094613.1	ENSMUSG00000094613.1	A630076J17Rik	chr3:107230613-107234031	LAPneg	LAPpos	OK	0.0110913	0.0061042	-0.861554	-0.131131	0.7456	0.99965
ENSMUSG00000094840.1	ENSMUSG00000094840.1	A630081J09Rik	chr5:137208812-137212389	LAPneg	LAPpos	OK	0.0993457	0.115959	0.22308	0.188945	0.848	0.99965
ENSMUSG00000055446.4	ENSMUSG00000055446.4	A630091E08Rik	chr7:98543377-98562988	LAPneg	LAPpos	OK	0.00740043	0.033183	2.16476	0.484909	0.4231	0.99965
ENSMUSG00000096094.1	ENSMUSG00000096094.1	A630095N17Rik	chr1:75220094-75232093	LAPneg	LAPpos	OK	0.0783716	0.334093	2.09185	1.13117	0.25515	0.99965
ENSMUSG00000084846.1	ENSMUSG00000084846.1	A730011C13Rik	chr3:94974730-95015448	LAPneg	LAPpos	OK	7.39618	5.77726	-0.356397	-0.305802	0.76805	0.99965
ENSMUSG00000090551.1	ENSMUSG00000090551.1	A730015C16Rik	chr4:108834600-108862127	LAPneg	LAPpos	OK	0.527656	0.453493	-0.218517	-0.0619913	0.8273	0.99965
ENSMUSG00000085566.1	ENSMUSG00000085566.1	A730017L22Rik	chr2:130706199-130906406	LAPneg	LAPpos	OK	5.54524	3.54589	-0.645103	-0.585644	0.43165	0.99965
ENSMUSG00000047828.3	ENSMUSG00000047828.3	A730018C14Rik	chr12:112413914-112423212	LAPneg	LAPpos	OK	0.00131393	0.00434189	1.72443	0.211467	0.46135	0.99965
ENSMUSG00000056738.5	ENSMUSG00000056738.5	A730036I17Rik	chr2:129198763-129235604	LAPneg	LAPpos	OK	0.00498685	0.00240918	-1.04959	-0.0287146	0.7084	0.99965
ENSMUSG00000096923.1	ENSMUSG00000096923.1	A730071L15Rik	chr11:6105690-6201643	LAPneg	LAPpos	OK	0.674715	0.535636	-0.333025	-0.0921271	0.81805	0.99965
ENSMUSG00000086693.1	ENSMUSG00000086693.1	A730081D07Rik	chr13:40859767-41013019	LAPneg	LAPpos	OK	0.493897	0.745198	0.593415	0.290086	0.5725	0.99965
ENSMUSG00000093598.1	ENSMUSG00000093598.1	A730085K08Rik	chr9:122351607-122398801	LAPneg	LAPpos	OK	1.1292	0.904205	-0.320574	-0.202773	0.84725	0.99965
ENSMUSG00000086552.2	ENSMUSG00000086552.2	A730090H04Rik	chr11:95140455-95159047	LAPneg	LAPpos	OK	0.0483426	0.0937177	0.955026	0.572658	0.58635	0.99965
ENSMUSG00000090120.1	ENSMUSG00000090120.1	A730090N16Rik	chr3:65109383-65378223	LAPneg	LAPpos	OK	0.086956	0.0983409	0.177506	0.0268306	0.80165	0.99965
ENSMUSG00000053181.1	ENSMUSG00000053181.1	A830005F24Rik	chr13:48513569-48514859	LAPneg	LAPpos	OK	0.387631	0.678189	0.807002	0.72423	0.4838	0.99965
ENSMUSG00000097182.1	ENSMUSG00000097182.1	A830009L08Rik	chr13:91368987-91388085	LAPneg	LAPpos	OK	0.0247035	0.0227957	-0.115952	-0.0782307	0.9195	0.99965
ENSMUSG00000044060.11	ENSMUSG00000044060.11	A830010M20Rik	chr5:107497377-107688015	LAPneg	LAPpos	OK	1.85969	1.96428	0.0789429	0.0570383	0.9425	0.99965
ENSMUSG00000085996.1	ENSMUSG00000085996.1	A830012C17Rik	chr4:4133530-4188703	LAPneg	LAPpos	OK	0.00808966	0.00157822	-2.35778	-0.245017	0.5547	0.99965
ENSMUSG00000057715.7	ENSMUSG00000057715.7	A830018L16Rik	chr1:11414104-11975901	LAPneg	LAPpos	OK	0.00277433	0.00331577	0.257205	0.0131316	0.8806	0.99965
ENSMUSG00000094707.1	ENSMUSG00000094707.1	A830019P07Rik	chr19:35835220-35924578	LAPneg	LAPpos	OK	0.000537577	0.00022213	-1.27506	-0.0209084	0.6647	0.99965
ENSMUSG00000055010.1	ENSMUSG00000055010.1	A830031A19Rik	chr11:24048954-24075054	LAPneg	LAPpos	OK	0.000462336	0.000764087	0.724795	0.00975683	0.6736	0.99965
ENSMUSG00000059706.4	ENSMUSG00000059706.4	A830035A12Rik	chr11:107531756-107693826	LAPneg	LAPpos	OK	0.00364598	0.00602385	0.724379	0.0470567	0.8086	0.99965
ENSMUSG00000097813.1	ENSMUSG00000097813.1	A830035O19Rik	chr9:45937856-45955998	LAPneg	LAPpos	OK	3.45949	2.58336	-0.42131	-0.186606	0.2541	0.99965
ENSMUSG00000091890.1	ENSMUSG00000091890.1	A830073O21Rik	chr7:73738892-73776919	LAPneg	LAPpos	OK	0.0129652	0.0106944	-0.277784	-0.01961	0.72535	0.99965
ENSMUSG00000044150.6	ENSMUSG00000044150.6	A830080D01Rik	chrX:159526687-159593081	LAPneg	LAPpos	OK	9.78893	8.80042	-0.153579	-0.209628	0.80355	0.99965
ENSMUSG00000087143.3	ENSMUSG00000087143.3	A830082K12Rik	chr13:78188972-78279391	LAPneg	LAPpos	OK	0.00162368	0.000975872	-0.734502	-0.00712194	0.70585	0.99965
ENSMUSG00000098008.1	ENSMUSG00000098008.1	A930001A20Rik	chr3:14971200-15002727	LAPneg	LAPpos	OK	0.143847	0.582642	2.01807	1.13741	0.29085	0.99965
ENSMUSG00000087132.1	ENSMUSG00000087132.1	A930001C03Rik	chr19:4425458-4477447	LAPneg	LAPpos	OK	0.0478085	0.0454305	-0.0736061	-0.0245919	0.9558	0.99965
ENSMUSG00000050179.3	ENSMUSG00000050179.3	A930002I21Rik	chr3:106934381-107098401	LAPneg	LAPpos	OK	2.85961	2.58204	-0.147306	-0.0582656	0.96465	0.99965
ENSMUSG00000054057.2	ENSMUSG00000054057.2	A930004D18Rik	chr2:18025192-18039633	LAPneg	LAPpos	OK	0.223813	0.0846093	-1.4034	-0.638397	0.43215	0.99965
ENSMUSG00000054426.5	ENSMUSG00000054426.5	A930005H10Rik	chr3:115887821-115888130	LAPneg	LAPpos	OK	28.9334	22.4303	-0.367291	-0.408951	0.6751	0.99965
ENSMUSG00000084866.1	ENSMUSG00000084866.1	A930006K02Rik	chr16:91465103-91470121	LAPneg	LAPpos	OK	5.03525	3.5844	-0.490331	-0.540353	0.5116	0.99965
ENSMUSG00000097855.1	ENSMUSG00000097855.1	A930007I19Rik	chr19:29486354-29606829	LAPneg	LAPpos	OK	0.708536	0.648435	-0.127879	-0.0578502	0.8973	0.99965
ENSMUSG00000092210.1	ENSMUSG00000092210.1	A930009A15Rik	chr10:115450310-115587780	LAPneg	LAPpos	OK	0.00585285	0.00967133	0.724575	0.147187	0.77255	0.99965
ENSMUSG00000089809.2	ENSMUSG00000089809.2	A930011G23Rik	chr5:99297243-99729065	LAPneg	LAPpos	OK	0.0337847	0.0971666	1.52409	0.462088	0.43435	0.99965
ENSMUSG00000054181.5	ENSMUSG00000054181.5	A930012O16Rik	chr2:57236226-57370719	LAPneg	LAPpos	OK	0.466893	0.572882	0.295147	0.119405	0.81125	0.99965
ENSMUSG00000063109.7	ENSMUSG00000063109.7	A930013B10Rik	chr11:89035178-89069098	LAPneg	LAPpos	OK	0.171096	0.173052	0.0164004	0.0022088	0.99035	0.99965
ENSMUSG00000092368.1	ENSMUSG00000092368.1	A930015D03Rik	chr17:35994452-36042747	LAPneg	LAPpos	OK	0.793693	0.703161	-0.174726	-0.150444	0.85595	0.99965
ENSMUSG00000040705.1	ENSMUSG00000040705.1	A930016O22Rik	chr7:19411093-19421583	LAPneg	LAPpos	OK	0.238548	0.574492	1.26801	0.838047	0.49895	0.99965
ENSMUSG00000085958.1	ENSMUSG00000085958.1	A930019D19Rik	chr2:146239878-146512026	LAPneg	LAPpos	OK	0.196162	0.164609	-0.253002	-0.10339	0.60215	0.99965
ENSMUSG00000056735.5	ENSMUSG00000056735.5	A930024E05Rik	chr5:122870667-123030450	LAPneg	LAPpos	OK	5.68636	5.62868	-0.01471	-0.0128315	0.9893	0.99965
ENSMUSG00000097566.1	ENSMUSG00000097566.1	A930024N18Rik	chr17:15367353-15379475	LAPneg	LAPpos	OK	0.0613224	0.115087	0.90824	0.456195	0.62775	0.99965
ENSMUSG00000085819.1	ENSMUSG00000085819.1	A930028C08Rik	chr4:149328415-149426749	LAPneg	LAPpos	OK	0.634805	0.541147	-0.230294	-0.0995053	0.89895	0.99965
ENSMUSG00000096988.1	ENSMUSG00000096988.1	A930029G22Rik	chr17:69416659-69439304	LAPneg	LAPpos	OK	0.30555	0.257943	-0.244352	-0.0961445	0.924	0.99965
ENSMUSG00000090622.1	ENSMUSG00000090622.1	A930033H14Rik	chr10:69151433-69291791	LAPneg	LAPpos	OK	0.0171659	0.0637593	1.89309	0.331112	0.55895	0.99965
ENSMUSG00000052241.3	ENSMUSG00000052241.3	A930035D04Rik	chr6:47453397-47526139	LAPneg	LAPpos	OK	0.259934	0.0531917	-2.28887	-0.12838	0.4909	0.99965
ENSMUSG00000097310.1	ENSMUSG00000097310.1	A930038B10Rik	chr14:34759401-34770553	LAPneg	LAPpos	OK	0.329362	0.466196	0.501262	0.479941	0.61685	0.99965
ENSMUSG00000078493.3	ENSMUSG00000078493.3	A930039A15Rik	chr1:153849541-153916910	LAPneg	LAPpos	OK	1.13574	0.370299	-1.61688	-0.212342	0.5837	0.99965
ENSMUSG00000085900.1	ENSMUSG00000085900.1	A930041C12Rik	chr5:107497377-107688015	LAPneg	LAPpos	OK	0.570942	0.694894	0.283449	0.0563667	0.89685	0.99965
ENSMUSG00000074357.2	ENSMUSG00000074357.2	AA386476	chr8:47667177-47677055	LAPneg	LAPpos	OK	0.265656	0.265486	-0.000921834	-0.000273823	0.81915	0.99965
ENSMUSG00000084381.1	ENSMUSG00000084381.1	AA413626	chr11:4895319-4928867	LAPneg	LAPpos	OK	1.45745	0.950884	-0.616107	-0.143253	0.8028	0.99965
ENSMUSG00000083307.1	ENSMUSG00000083307.1	AA414768	chrX:12936871-12938128	LAPneg	LAPpos	OK	1.26412	1.0961	-0.205754	-0.200806	0.8355	0.99965
ENSMUSG00000087385.2	ENSMUSG00000087385.2	AA415398	chr4:119530307-119629119	LAPneg	LAPpos	OK	1.72911	1.67769	-0.0435525	-0.020064	0.97855	0.99965
ENSMUSG00000093483.1	ENSMUSG00000093483.1	AA465934	chr11:83291698-83294632	LAPneg	LAPpos	OK	3.93143	4.23614	0.107694	0.0792093	0.91185	0.99965
ENSMUSG00000033213.10	ENSMUSG00000033213.10	AA467197	chr2:122636985-122641191	LAPneg	LAPpos	OK	0.373141	1.94911	2.38502	1.91373	0.08595	0.913343
ENSMUSG00000096687.1	ENSMUSG00000096687.1	AA474331	chr10:39890017-39899238	LAPneg	LAPpos	OK	3.24165	2.88089	-0.170212	-0.281018	0.76845	0.99965
ENSMUSG00000073867.2	ENSMUSG00000073867.2	AA474408	chr7:110057986-110061325	LAPneg	LAPpos	OK	0.295577	0.244003	-0.276631	-0.233777	0.8207	0.99965
ENSMUSG00000097345.1	ENSMUSG00000097345.1	AA543186	chr2:25327449-25352212	LAPneg	LAPpos	OK	0.165863	0.116386	-0.511067	-0.109515	0.82405	0.99965
ENSMUSG00000086669.1	ENSMUSG00000086669.1	AA645442	chr2:27262103-27427033	LAPneg	LAPpos	OK	0.00271296	0.0268837	3.30879	0.101001	0.48535	0.99965
ENSMUSG00000042510.6	ENSMUSG00000042510.6	AA986860	chr1:130731975-130744621	LAPneg	LAPpos	OK	0.195994	0.31205	0.670972	0.529628	0.5972	0.99965
ENSMUSG00000058093.6	ENSMUSG00000058093.6	AA987161	chr13:67589442-67609707	LAPneg	LAPpos	OK	4.06194	3.59106	-0.17776	-0.335567	0.7187	0.99965
ENSMUSG00000036678.7	ENSMUSG00000036678.7	Aaas	chr15:102338246-102350759	LAPneg	LAPpos	OK	21.0966	20.6335	-0.0320162	-0.0768466	0.93635	0.99965
ENSMUSG00000029482.3	ENSMUSG00000029482.3	Aacs	chr5:125475813-125517412	LAPneg	LAPpos	OK	6.41758	8.9654	0.482337	0.940063	0.29195	0.99965
ENSMUSG00000021482.9	ENSMUSG00000021482.9	Aaed1	chr13:64291835-64312710	LAPneg	LAPpos	OK	15.3024	13.821	-0.146894	-0.236655	0.8172	0.99965
ENSMUSG00000037257.7	ENSMUSG00000037257.7	Aagab	chr9:63602654-63641889	LAPneg	LAPpos	OK	21.6626	23.6659	0.127606	0.336122	0.73035	0.99965
ENSMUSG00000057230.7	ENSMUSG00000057230.7	Aak1	chr6:86849516-86991864	LAPneg	LAPpos	OK	45.5823	40.6089	-0.166676	-0.177665	0.77585	0.99965
ENSMUSG00000035642.10	ENSMUSG00000035642.10	Aamdc	chr7:97550330-97579497	LAPneg	LAPpos	OK	9.72841	10.8968	0.163632	0.17856	0.86	0.99965
ENSMUSG00000006299.7	ENSMUSG00000006299.7	Aamp	chr1:74279839-74284738	LAPneg	LAPpos	OK	65.0758	63.1762	-0.0427406	-0.136245	0.8853	0.99965
ENSMUSG00000020804.6	ENSMUSG00000020804.6	Aanat	chr11:116586431-116597680	LAPneg	LAPpos	OK	0.0191281	0.00715422	-1.41883	-0.0966932	0.51405	0.99965
ENSMUSG00000027628.4	ENSMUSG00000027628.4	Aar2	chr2:156547583-156568972	LAPneg	LAPpos	OK	5.33886	5.90656	0.145786	0.245151	0.77215	0.99965
ENSMUSG00000031960.8	ENSMUSG00000031960.8	Aars	chr8:111033143-111057664	LAPneg	LAPpos	OK	11.9809	11.655	-0.0397919	-0.0695679	0.918	0.99965
ENSMUSG00000023938.7	ENSMUSG00000023938.7	Aars2	chr17:45506840-45520842	LAPneg	LAPpos	OK	4.36841	4.45	0.0266962	0.0490962	0.9599	0.99965
ENSMUSG00000075528.7	ENSMUSG00000075528.7	Aarsd1	chr11:101406691-101435673	LAPneg	LAPpos	OK	10.8353	12.9188	0.253739	0.348726	0.68775	0.99965
ENSMUSG00000055923.10	ENSMUSG00000055923.10	Aasdh	chr5:76873658-76905514	LAPneg	LAPpos	OK	7.94088	8.40596	0.0821137	0.101149	0.89455	0.99965
ENSMUSG00000025894.10	ENSMUSG00000025894.10	Aasdhppt	chr9:4294792-4309494	LAPneg	LAPpos	OK	5.16369	5.52595	0.0978208	0.181893	0.8522	0.99965
ENSMUSG00000029695.7	ENSMUSG00000029695.7	Aass	chr6:23072172-23132986	LAPneg	LAPpos	OK	0.0069982	0.0435909	2.63897	0.255787	0.3266	0.99965
ENSMUSG00000018697.8	ENSMUSG00000018697.8	Aatf	chr11:84422854-84513522	LAPneg	LAPpos	OK	16.2571	14.9554	-0.120408	-0.219382	0.8118	0.99965
ENSMUSG00000025375.9	ENSMUSG00000025375.9	Aatk	chr11:120007312-120047167	LAPneg	LAPpos	OK	0.0200024	0.355578	4.15192	0.949635	0.01895	0.682468
ENSMUSG00000044471.5	ENSMUSG00000044471.5	AB041803	chr6:31165522-31218433	LAPneg	LAPpos	OK	2.42644	2.11295	-0.199586	-0.213419	0.68525	0.99965
ENSMUSG00000093789.1	ENSMUSG00000093789.1	AB099516	chr15:100353148-100383964	LAPneg	LAPpos	OK	0.0042176	5.09519e-07	-13.015	-0.000121226	0.30865	0.99965
ENSMUSG00000057191.7	ENSMUSG00000057191.7	AB124611	chr9:21526175-21545333	LAPneg	LAPpos	OK	72.657	65.0977	-0.158495	-0.445642	0.64685	0.99965
ENSMUSG00000057880.6	ENSMUSG00000057880.6	Abat	chr16:8513428-8621568	LAPneg	LAPpos	OK	0.194994	0.354252	0.861346	0.431358	0.46675	0.99965
ENSMUSG00000015243.4	ENSMUSG00000015243.4	Abca1	chr4:53030786-53159895	LAPneg	LAPpos	OK	5.17951	4.9736	-0.0585234	-0.14906	0.86705	0.99965
ENSMUSG00000050296.8	ENSMUSG00000050296.8	Abca12	chr1:71243089-71414910	LAPneg	LAPpos	OK	0.000418965	0.000115415	-1.86	-0.0771974	0.56745	0.99965
ENSMUSG00000004668.8	ENSMUSG00000004668.8	Abca13	chr11:9191941-9684259	LAPneg	LAPpos	OK	0.00918474	0.0741976	3.01406	0.565181	0.2131	0.99965
ENSMUSG00000062017.8	ENSMUSG00000062017.8	Abca14	chr7:120203960-120325352	LAPneg	LAPpos	OK	0.000296633	0.0076013	4.6795	0.0364009	0.25175	0.99965
ENSMUSG00000035435.9	ENSMUSG00000035435.9	Abca17	chr17:24264258-24351029	LAPneg	LAPpos	OK	0.0079198	0.00754929	-0.0691239	-0.0346038	0.947	0.99965
ENSMUSG00000026944.12	ENSMUSG00000026944.12	Abca2	chr2:25428702-25448540	LAPneg	LAPpos	OK	59.7298	48.2438	-0.308107	-0.601149	0.32355	0.99965
ENSMUSG00000024130.9	ENSMUSG00000024130.9	Abca3	chr17:24351949-24414542	LAPneg	LAPpos	OK	12.4025	11.3381	-0.129451	-0.28709	0.77	0.99965
ENSMUSG00000018800.8	ENSMUSG00000018800.8	Abca5	chr11:110269368-110337716	LAPneg	LAPpos	OK	0.09926	0.0795579	-0.319208	-0.167482	0.8436	0.99965
ENSMUSG00000044749.7	ENSMUSG00000044749.7	Abca6	chr11:110176819-110251776	LAPneg	LAPpos	OK	0.000801377	0.0326	5.34625	0.271436	0.07555	0.913343
ENSMUSG00000035722.9	ENSMUSG00000035722.9	Abca7	chr10:79996493-80015572	LAPneg	LAPpos	OK	33.9246	31.1951	-0.12101	-0.41223	0.6696	0.99965
ENSMUSG00000020620.8	ENSMUSG00000020620.8	Abca8b	chr11:109932189-109995845	LAPneg	LAPpos	OK	0.00691032	0.0128042	0.889795	0.483265	0.6018	0.99965
ENSMUSG00000041797.7	ENSMUSG00000041797.7	Abca9	chr11:110100748-110168196	LAPneg	LAPpos	OK	0.019599	0.765672	5.28788	4.21645	0.0114	0.568882
ENSMUSG00000031974.8	ENSMUSG00000031974.8	Abcb10	chr8:119910359-124345724	LAPneg	LAPpos	OK	2.49191	3.4344	0.462807	0.0775473	0.8642	0.99965
ENSMUSG00000027048.9	ENSMUSG00000027048.9	Abcb11	chr2:69238281-69342616	LAPneg	LAPpos	OK	0.00253392	0.00859398	1.76196	0.119618	0.6649	0.99965
ENSMUSG00000040584.8	ENSMUSG00000040584.8	Abcb1a	chr5:8660076-8748575	LAPneg	LAPpos	OK	8.1056	18.7672	1.21122	2.29985	0.0062	0.418912
ENSMUSG00000028970.5	ENSMUSG00000028970.5	Abcb1b	chr5:8773576-8866314	LAPneg	LAPpos	OK	2.35389	2.27037	-0.0521219	-0.0768161	0.9377	0.99965
ENSMUSG00000042476.8	ENSMUSG00000042476.8	Abcb4	chr5:8893720-8959225	LAPneg	LAPpos	OK	0.0886449	0.576425	2.70102	1.81043	0.0706	0.901892
ENSMUSG00000072791.5	ENSMUSG00000072791.5	Abcb5	chr12:118867823-118966421	LAPneg	LAPpos	OK	0.000730663	0.00140894	0.947333	0.012038	0.78925	0.99965
ENSMUSG00000026198.9	ENSMUSG00000026198.9	Abcb6	chr1:75171716-75180392	LAPneg	LAPpos	OK	1.85885	2.23559	0.266246	0.235766	0.7469	0.99965
ENSMUSG00000031333.7	ENSMUSG00000031333.7	Abcb7	chrX:104280656-104413856	LAPneg	LAPpos	OK	8.30945	8.42167	0.0193521	0.0457149	0.961	0.99965
ENSMUSG00000028973.12	ENSMUSG00000028973.12	Abcb8	chr5:24393662-24410054	LAPneg	LAPpos	OK	7.83902	7.62267	-0.0403775	-0.0666935	0.94135	0.99965
ENSMUSG00000029408.7	ENSMUSG00000029408.7	Abcb9	chr5:124061529-124095798	LAPneg	LAPpos	OK	7.34385	9.54908	0.378825	0.671058	0.44595	0.99965
ENSMUSG00000023088.10	ENSMUSG00000023088.10	Abcc1	chr16:14361557-14475737	LAPneg	LAPpos	OK	9.64356	9.23254	-0.0628369	-0.1116	0.8738	0.99965
ENSMUSG00000032842.7	ENSMUSG00000032842.7	Abcc10	chr17:46297420-46328352	LAPneg	LAPpos	OK	6.72745	5.97762	-0.17049	-0.385027	0.68365	0.99965
ENSMUSG00000025194.4	ENSMUSG00000025194.4	Abcc2	chr19:43782191-43837951	LAPneg	LAPpos	OK	0.0361659	0.265234	2.87456	0.822055	0.14675	0.99965
ENSMUSG00000020865.10	ENSMUSG00000020865.10	Abcc3	chr11:94343294-94392997	LAPneg	LAPpos	OK	0.382445	6.14224	4.00544	3.84928	0.00015	0.0505257
ENSMUSG00000032849.7	ENSMUSG00000032849.7	Abcc4	chr14:118482691-118706219	LAPneg	LAPpos	OK	5.18511	4.66647	-0.152043	-0.329573	0.731	0.99965
ENSMUSG00000022822.9	ENSMUSG00000022822.9	Abcc5	chr16:20331302-20426394	LAPneg	LAPpos	OK	21.7723	21.162	-0.0410186	-0.0645535	0.914	0.99965
ENSMUSG00000030834.5	ENSMUSG00000030834.5	Abcc6	chr7:45976379-46030302	LAPneg	LAPpos	OK	0.000223	0.0253814	6.83058	0.0274425	0.2141	0.99965
ENSMUSG00000040136.9	ENSMUSG00000040136.9	Abcc8	chr7:46104522-46180033	LAPneg	LAPpos	OK	0.0076879	0.00414501	-0.891214	-0.426739	0.6918	0.99965
ENSMUSG00000030249.9	ENSMUSG00000030249.9	Abcc9	chr6:142587861-142702274	LAPneg	LAPpos	OK	0.00166714	0.00850393	2.35075	0.604009	0.3189	0.99965
ENSMUSG00000031378.8	ENSMUSG00000031378.8	Abcd1	chrX:73716596-73738534	LAPneg	LAPpos	OK	17.5254	17.7116	0.015249	0.0413329	0.9671	0.99965
ENSMUSG00000055782.8	ENSMUSG00000055782.8	Abcd2	chr15:91145883-91191807	LAPneg	LAPpos	OK	0.175994	0.722369	2.03721	1.95512	0.0639	0.855423
ENSMUSG00000028127.5	ENSMUSG00000028127.5	Abcd3	chr3:121758908-121815302	LAPneg	LAPpos	OK	7.599	8.00598	0.0752695	0.156191	0.8672	0.99965
ENSMUSG00000021240.5	ENSMUSG00000021240.5	Abcd4	chr12:84602530-84617466	LAPneg	LAPpos	OK	7.27268	6.83335	-0.0898941	-0.175618	0.85855	0.99965
ENSMUSG00000058355.6	ENSMUSG00000058355.6	Abce1	chr8:79683441-79711740	LAPneg	LAPpos	OK	30.7131	29.2144	-0.0721772	-0.232571	0.81835	0.99965
ENSMUSG00000038762.9	ENSMUSG00000038762.9	Abcf1	chr17:35956818-35969761	LAPneg	LAPpos	OK	45.5554	44.6967	-0.0274558	-0.0743188	0.9255	0.99965
ENSMUSG00000028953.9	ENSMUSG00000028953.9	Abcf2	chr5:24565340-24577467	LAPneg	LAPpos	OK	19.1709	19.1261	-0.00337392	-0.00901345	0.99235	0.99965
ENSMUSG00000003234.9	ENSMUSG00000003234.9	Abcf3	chr16:20548576-20561379	LAPneg	LAPpos	OK	20.3131	20.6921	0.0266703	0.0529809	0.95345	0.99965
ENSMUSG00000024030.6	ENSMUSG00000024030.6	Abcg1	chr17:31057697-31115777	LAPneg	LAPpos	OK	19.1402	19.3724	0.0173909	0.0481905	0.9599	0.99965
ENSMUSG00000029802.7	ENSMUSG00000029802.7	Abcg2	chr6:58584522-58692869	LAPneg	LAPpos	OK	2.77503	2.84278	0.0347992	0.0322723	0.9613	0.99965
ENSMUSG00000029299.8	ENSMUSG00000029299.8	Abcg3	chr5:104935056-104982718	LAPneg	LAPpos	OK	10.2964	18.2739	0.827641	1.84133	0.05905	0.851286
ENSMUSG00000032131.9	ENSMUSG00000032131.9	Abcg4	chr9:44273187-44288615	LAPneg	LAPpos	OK	0.0697767	0.05158	-0.435935	-0.161087	0.69295	0.99965
ENSMUSG00000040505.7	ENSMUSG00000040505.7	Abcg5	chr17:84658233-84700333	LAPneg	LAPpos	OK	0.0950003	0.728605	2.93913	1.42086	0.2161	0.99965
ENSMUSG00000024254.9	ENSMUSG00000024254.9	Abcg8	chr17:84658233-84700333	LAPneg	LAPpos	OK	0.0147758	0.339947	4.524	2.13334	0.03375	0.85108
ENSMUSG00000006638.8	ENSMUSG00000006638.8	Abhd1	chr5:30950065-30960330	LAPneg	LAPpos	OK	0.531304	0.702621	0.403209	0.113789	0.85955	0.99965
ENSMUSG00000033157.10	ENSMUSG00000033157.10	Abhd10	chr16:45729724-45742955	LAPneg	LAPpos	OK	5.76692	6.18986	0.102105	0.108453	0.89765	0.99965
ENSMUSG00000040532.8	ENSMUSG00000040532.8	Abhd11	chr5:135009151-135013253	LAPneg	LAPpos	OK	22.231	20.0473	-0.149165	-0.297588	0.75545	0.99965
ENSMUSG00000032046.9	ENSMUSG00000032046.9	Abhd12	chr2:150832492-150904741	LAPneg	LAPpos	OK	18.7344	24.6412	0.395385	0.7011	0.4064	0.99965
ENSMUSG00000090121.4	ENSMUSG00000090121.4	Abhd12b	chr12:70154141-70183887	LAPneg	LAPpos	OK	0.0247649	0.0261675	0.0794805	0.0225615	0.9551	0.99965
ENSMUSG00000040396.6	ENSMUSG00000040396.6	Abhd13	chr8:9977706-9992155	LAPneg	LAPpos	OK	7.38292	7.24308	-0.0275886	-0.0707483	0.942	0.99965
ENSMUSG00000042210.10	ENSMUSG00000042210.10	Abhd14a	chr9:106440050-106447678	LAPneg	LAPpos	OK	4.53397	5.11606	0.174258	0.208765	0.82315	0.99965
ENSMUSG00000042073.8	ENSMUSG00000042073.8	Abhd14b	chr9:106448639-106452915	LAPneg	LAPpos	OK	4.50595	6.91401	0.61769	0.834084	0.3882	0.99965
ENSMUSG00000000686.11	ENSMUSG00000000686.11	Abhd15	chr11:77508098-77607815	LAPneg	LAPpos	OK	1.70541	2.37708	0.47907	0.291328	0.7353	0.99965
ENSMUSG00000007036.9	ENSMUSG00000007036.9	Abhd16a	chr17:35089262-35102987	LAPneg	LAPpos	OK	30.3713	30.4191	0.00226709	0.00462278	0.99515	0.99965
ENSMUSG00000003346.8	ENSMUSG00000003346.8	Abhd17a	chr10:80583648-80590341	LAPneg	LAPpos	OK	24.4796	26.0796	0.0913414	0.219572	0.82315	0.99965
ENSMUSG00000047368.3	ENSMUSG00000047368.3	Abhd17b	chr19:21653308-21685637	LAPneg	LAPpos	OK	11.1606	11.8603	0.0877182	0.187795	0.8443	0.99965
ENSMUSG00000038459.9	ENSMUSG00000038459.9	Abhd17c	chr7:84109355-84151893	LAPneg	LAPpos	OK	8.75084	8.69222	-0.00969666	-0.0190779	0.98435	0.99965
ENSMUSG00000039202.6	ENSMUSG00000039202.6	Abhd2	chr7:79273200-79365508	LAPneg	LAPpos	OK	32.1829	30.0001	-0.101331	-0.354272	0.71865	0.99965
ENSMUSG00000002475.9	ENSMUSG00000002475.9	Abhd3	chr18:10644410-10706771	LAPneg	LAPpos	OK	0.0227676	0.14509	2.67189	0.982424	0.27265	0.99965
ENSMUSG00000040997.7	ENSMUSG00000040997.7	Abhd4	chr14:54254128-54269169	LAPneg	LAPpos	OK	5.74099	7.8422	0.449959	0.82913	0.39455	0.99965
ENSMUSG00000032540.9	ENSMUSG00000032540.9	Abhd5	chr9:122351607-122398801	LAPneg	LAPpos	OK	5.61083	5.29696	-0.0830502	-0.101397	0.9157	0.99965
ENSMUSG00000025277.7	ENSMUSG00000025277.7	Abhd6	chr14:8002901-8056555	LAPneg	LAPpos	OK	3.27996	3.45619	0.0755055	0.0878603	0.92765	0.99965
ENSMUSG00000007950.8	ENSMUSG00000007950.8	Abhd8	chr8:71456699-71463657	LAPneg	LAPpos	OK	42.4336	34.0489	-0.317598	-0.947995	0.32645	0.99965
ENSMUSG00000058835.8	ENSMUSG00000058835.8	Abi1	chr2:22895320-23040241	LAPneg	LAPpos	OK	66.9062	64.907	-0.0437664	-0.081243	0.9204	0.99965
ENSMUSG00000026782.9	ENSMUSG00000026782.9	Abi2	chr1:60409618-60481162	LAPneg	LAPpos	OK	2.34618	2.82387	0.267358	0.482046	0.62	0.99965
ENSMUSG00000018381.9	ENSMUSG00000018381.9	Abi3	chr11:95700105-95845734	LAPneg	LAPpos	OK	22.4186	58.9634	1.39512	1.45418	0.0532	0.851286
ENSMUSG00000035258.8	ENSMUSG00000035258.8	Abi3bp	chr16:56477845-56690128	LAPneg	LAPpos	OK	5.13848	8.12556	0.661125	1.3122	0.1856	0.99965
ENSMUSG00000026842.10	ENSMUSG00000026842.10	Abl1	chr2:31670714-31804227	LAPneg	LAPpos	OK	30.8046	29.5976	-0.0576656	-0.121393	0.878	0.99965
ENSMUSG00000026596.7	ENSMUSG00000026596.7	Abl2	chr1:156558785-156649568	LAPneg	LAPpos	OK	10.274	9.78284	-0.0706698	-0.166615	0.8476	0.99965
ENSMUSG00000025085.10	ENSMUSG00000025085.10	Ablim1	chr19:57032732-57314919	LAPneg	LAPpos	OK	216.619	179.943	-0.26762	-0.652189	0.37675	0.99965
ENSMUSG00000029095.11	ENSMUSG00000029095.11	Ablim2	chr5:35757879-35884973	LAPneg	LAPpos	OK	1.12058	3.83932	1.7766	0.945331	0.05205	0.851286
ENSMUSG00000032735.8	ENSMUSG00000032735.8	Ablim3	chr18:61799394-61911852	LAPneg	LAPpos	OK	0.249774	0.653731	1.38807	1.11213	0.32545	0.99965
ENSMUSG00000015787.9	ENSMUSG00000015787.9	Abo	chr2:26842502-26864979	LAPneg	LAPpos	OK	0.000537447	0.0008882	0.724763	0.0191161	0.75925	0.99965
ENSMUSG00000017631.12	ENSMUSG00000017631.12	Abr	chr11:76416733-76622314	LAPneg	LAPpos	OK	44.1031	47.1325	0.0958418	0.224275	0.77545	0.99965
ENSMUSG00000042895.5	ENSMUSG00000042895.5	Abra	chr15:41865292-41869720	LAPneg	LAPpos	OK	0.0112755	0.0325879	1.53114	0.822184	0.3094	0.99965
ENSMUSG00000078453.2	ENSMUSG00000078453.2	Abracl	chr10:18011262-18023252	LAPneg	LAPpos	OK	56.2946	61.5243	0.128159	0.30547	0.75185	0.99965
ENSMUSG00000036376.2	ENSMUSG00000036376.2	Abt1	chr13:23421538-23423866	LAPneg	LAPpos	OK	18.89	18.0612	-0.0647265	-0.138577	0.8896	0.99965
ENSMUSG00000030083.9	ENSMUSG00000030083.9	Abtb1	chr6:88835914-88841935	LAPneg	LAPpos	OK	22.2361	21.5185	-0.047326	-0.121757	0.89985	0.99965
ENSMUSG00000032724.5	ENSMUSG00000032724.5	Abtb2	chr2:103566309-103718423	LAPneg	LAPpos	OK	23.7441	17.8323	-0.41308	-1.12543	0.23185	0.99965
ENSMUSG00000099113.1	ENSMUSG00000099113.1	AC110575.1	chr3:64632573-64844765	LAPneg	LAPpos	OK	0.00658304	0.00133711	-2.29964	-0.291475	0.5691	0.99965
ENSMUSG00000098814.1	ENSMUSG00000098814.1	AC120404.1	chr6:68736296-68736764	LAPneg	LAPpos	OK	0.82113	4.97061	2.59774	1.52026	0.1741	0.99965
ENSMUSG00000095556.1	ENSMUSG00000095556.1	AC163993.1	chr19:28835048-28967800	LAPneg	LAPpos	OK	0.00487291	0.0160708	1.72159	0.109921	0.61685	0.99965
ENSMUSG00000036138.10	ENSMUSG00000036138.10	Acaa1a	chr9:119169454-119393797	LAPneg	LAPpos	OK	32.1899	33.3073	0.0492304	0.0686537	0.937	0.99965
ENSMUSG00000010651.4	ENSMUSG00000010651.4	Acaa1b	chr9:119102477-119157093	LAPneg	LAPpos	OK	0.0170925	0.239149	3.80648	1.00211	0.5144	0.99965
ENSMUSG00000036880.9	ENSMUSG00000036880.9	Acaa2	chr18:74779196-74806207	LAPneg	LAPpos	OK	21.1289	24.9176	0.237949	0.561958	0.5682	0.99965
ENSMUSG00000020532.12	ENSMUSG00000020532.12	Acaca	chr11:84129671-84401651	LAPneg	LAPpos	OK	6.87586	6.70153	-0.0370493	-0.0408484	0.9398	0.99965
ENSMUSG00000042010.10	ENSMUSG00000042010.10	Acacb	chr5:114146534-114250761	LAPneg	LAPpos	OK	0.356514	0.663136	0.895346	0.512842	0.37905	0.99965
ENSMUSG00000029456.6	ENSMUSG00000029456.6	Acad10	chr5:121621025-121660514	LAPneg	LAPpos	OK	2.64672	2.73531	0.0475	0.0710089	0.9423	0.99965
ENSMUSG00000090150.2	ENSMUSG00000090150.2	Acad11	chr9:104002543-104127463	LAPneg	LAPpos	OK	3.55156	3.81572	0.103501	0.117782	0.90655	0.99965
ENSMUSG00000042647.7	ENSMUSG00000042647.7	Acad12	chr5:121598283-121618938	LAPneg	LAPpos	OK	1.04774	1.20287	0.199209	0.178118	0.8454	0.99965
ENSMUSG00000031969.9	ENSMUSG00000031969.9	Acad8	chr9:26974134-26999566	LAPneg	LAPpos	OK	13.6404	13.1273	-0.0553132	-0.0776208	0.9337	0.99965
ENSMUSG00000027710.8	ENSMUSG00000027710.8	Acad9	chr3:36065978-36094944	LAPneg	LAPpos	OK	13.8091	12.5232	-0.141013	-0.199692	0.8273	0.99965
ENSMUSG00000026003.5	ENSMUSG00000026003.5	Acadl	chr1:66830838-66863277	LAPneg	LAPpos	OK	29.6146	34.4151	0.216733	0.568826	0.54515	0.99965
ENSMUSG00000062908.6	ENSMUSG00000062908.6	Acadm	chr3:153922356-153944632	LAPneg	LAPpos	OK	17.1972	17.8829	0.0564082	0.108663	0.9021	0.99965
ENSMUSG00000029545.7	ENSMUSG00000029545.7	Acads	chr5:115110298-115119346	LAPneg	LAPpos	OK	18.7144	21.2571	0.183802	0.392302	0.66585	0.99965
ENSMUSG00000030861.8	ENSMUSG00000030861.8	Acadsb	chr7:130162450-133124354	LAPneg	LAPpos	OK	5.5948	6.60999	0.240561	0.109927	0.87	0.99965
ENSMUSG00000018574.8	ENSMUSG00000018574.8	Acadvl	chr11:70000594-70015411	LAPneg	LAPpos	OK	35.4095	36.5112	0.0442009	0.0942	0.90885	0.99965
ENSMUSG00000001588.6	ENSMUSG00000001588.6	Acap1	chr11:69881566-69895539	LAPneg	LAPpos	OK	243.687	242.92	-0.00454811	-0.0142698	0.98795	0.99965
ENSMUSG00000049076.9	ENSMUSG00000049076.9	Acap2	chr16:31092412-31201238	LAPneg	LAPpos	OK	14.1258	14.6535	0.0529057	0.151226	0.8747	0.99965
ENSMUSG00000029033.10	ENSMUSG00000029033.10	Acap3	chr4:155891821-155907251	LAPneg	LAPpos	OK	15.4592	14.2965	-0.112801	-0.176089	0.82965	0.99965
ENSMUSG00000032047.5	ENSMUSG00000032047.5	Acat1	chr9:53580521-53610382	LAPneg	LAPpos	OK	16.9241	16.6241	-0.0258079	-0.0411722	0.95975	0.99965
ENSMUSG00000023832.7	ENSMUSG00000023832.7	Acat2	chr17:12942889-12960747	LAPneg	LAPpos	OK	5.38666	6.64676	0.30326	0.496625	0.5974	0.99965
ENSMUSG00000062480.5	ENSMUSG00000062480.5	Acat3	chr17:12911348-12940402	LAPneg	LAPpos	OK	5.97135	6.25727	0.0674755	0.0605421	0.9519	0.99965
ENSMUSG00000026499.4	ENSMUSG00000026499.4	Acbd3	chr1:180726042-180754203	LAPneg	LAPpos	OK	17.2465	15.8936	-0.117856	-0.328644	0.7338	0.99965
ENSMUSG00000056938.10	ENSMUSG00000056938.10	Acbd4	chr11:103101681-103112200	LAPneg	LAPpos	OK	14.4745	14.3779	-0.00965649	-0.0125991	0.98865	0.99965
ENSMUSG00000026781.9	ENSMUSG00000026781.9	Acbd5	chr2:23068167-23114510	LAPneg	LAPpos	OK	9.90701	10.5798	0.094791	0.204274	0.8135	0.99965
ENSMUSG00000033701.7	ENSMUSG00000033701.7	Acbd6	chr1:155558119-155687233	LAPneg	LAPpos	OK	16.4271	17.503	0.0915185	0.160457	0.86345	0.99965
ENSMUSG00000026644.6	ENSMUSG00000026644.6	Acbd7	chr2:3336167-3340993	LAPneg	LAPpos	OK	0.0389283	0.338329	3.11954	1.19675	0.30935	0.99965
ENSMUSG00000040272.8	ENSMUSG00000040272.8	Accs	chr2:93833466-93849943	LAPneg	LAPpos	OK	16.472	17.3062	0.0712797	0.112234	0.89735	0.99965
ENSMUSG00000038000.9	ENSMUSG00000038000.9	Acd	chr8:105690905-105701095	LAPneg	LAPpos	OK	27.8028	29.3695	0.0790869	0.125127	0.8979	0.99965
ENSMUSG00000020681.8	ENSMUSG00000020681.8	Ace	chr11:105965607-105989964	LAPneg	LAPpos	OK	0.467653	8.72099	4.22098	4.72304	0.00025	0.0734135
ENSMUSG00000015405.9	ENSMUSG00000015405.9	Ace2	chrX:164139331-164188420	LAPneg	LAPpos	OK	0.0258469	1.00853	5.28612	3.87657	0.02075	0.700624
ENSMUSG00000045019.4	ENSMUSG00000045019.4	Acer1	chr17:56953489-56982126	LAPneg	LAPpos	OK	0.00530466	0.00875832	0.723396	0.288295	0.78775	0.99965
ENSMUSG00000038007.8	ENSMUSG00000038007.8	Acer2	chr4:86874395-86934822	LAPneg	LAPpos	OK	1.1363	0.99495	-0.191646	-0.177418	0.83565	0.99965
ENSMUSG00000091609.1	ENSMUSG00000091609.1	Acer2	chr4:86874395-86934822	LAPneg	LAPpos	OK	0.00892286	0.0076988	-0.212874	-0.0170517	0.81185	0.99965
ENSMUSG00000030760.8	ENSMUSG00000030760.8	Acer3	chr7:98213657-98321208	LAPneg	LAPpos	OK	2.04213	5.54322	1.44065	1.15063	0.0808	0.913343
ENSMUSG00000023328.8	ENSMUSG00000023328.8	Ache	chr5:137287518-137294466	LAPneg	LAPpos	OK	0.017699	0.0321675	0.861936	0.0807122	0.60195	0.99965
ENSMUSG00000022185.12	ENSMUSG00000022185.12	Acin1	chr14:54631991-54690742	LAPneg	LAPpos	OK	158.119	138.349	-0.192698	-0.409453	0.64445	0.99965
ENSMUSG00000044534.7	ENSMUSG00000044534.7	Ackr2	chr9:121898463-121911064	LAPneg	LAPpos	OK	0.0458299	0.17453	1.92912	1.4504	0.18925	0.99965
ENSMUSG00000044337.5	ENSMUSG00000044337.5	Ackr3	chr1:90203979-90216751	LAPneg	LAPpos	OK	0.0496571	0.135077	1.44371	0.794192	0.31135	0.99965
ENSMUSG00000041748.5	ENSMUSG00000041748.5	Ackr4	chr9:104002543-104127463	LAPneg	LAPpos	OK	0.0225771	0.0247268	0.131214	0.0241367	0.92935	0.99965
ENSMUSG00000079355.2	ENSMUSG00000079355.2	Ackr4	chr9:104002543-104127463	LAPneg	LAPpos	OK	0.252431	0.250423	-0.0115205	-0.010469	0.99125	0.99965
ENSMUSG00000020917.11	ENSMUSG00000020917.11	Acly	chr11:100476352-100528000	LAPneg	LAPpos	OK	68.554	68.7333	0.00376794	0.00980241	0.9897	0.99965
ENSMUSG00000026348.6	ENSMUSG00000026348.6	Acmsd	chr1:127729412-127767564	LAPneg	LAPpos	OK	0.00566049	0.000521619	-3.43986	-0.183242	0.405	0.99965
ENSMUSG00000042505.6	ENSMUSG00000042505.6	Acn9	chr6:6956003-7042979	LAPneg	LAPpos	OK	1.16506	1.28174	0.137697	0.11076	0.89415	0.99965
ENSMUSG00000070985.3	ENSMUSG00000070985.3	Acnat1	chr4:49447104-49473912	LAPneg	LAPpos	OK	0.033841	0.0150569	-1.16834	-0.205948	0.6316	0.99965
ENSMUSG00000060317.3	ENSMUSG00000060317.3	Acnat2	chr4:49379839-49408151	LAPneg	LAPpos	OK	0.00425988	0.0369575	3.11698	0.228512	0.3363	0.99965
ENSMUSG00000028405.9	ENSMUSG00000028405.9	Aco1	chr4:40143080-40198338	LAPneg	LAPpos	OK	9.33435	10.3174	0.144465	0.289924	0.72545	0.99965
ENSMUSG00000022477.6	ENSMUSG00000022477.6	Aco2	chr15:81872308-81926213	LAPneg	LAPpos	OK	50.2604	50.8602	0.0171151	0.0473727	0.9559	0.99965
ENSMUSG00000072949.5	ENSMUSG00000072949.5	Acot1	chr12:84009501-84017670	LAPneg	LAPpos	OK	0.0356907	0.278583	2.96448	1.88461	0.12805	0.940728
ENSMUSG00000034853.10	ENSMUSG00000034853.10	Acot11	chr4:106733888-106804998	LAPneg	LAPpos	OK	3.70795	6.30709	0.766354	1.52497	0.1014	0.913343
ENSMUSG00000021620.4	ENSMUSG00000021620.4	Acot12	chr13:91460282-91786148	LAPneg	LAPpos	OK	0.0199376	0.132537	2.73284	0.152881	0.3391	0.99965
ENSMUSG00000006717.6	ENSMUSG00000006717.6	Acot13	chr13:24817947-24831517	LAPneg	LAPpos	OK	16.3671	20.0363	0.291823	0.446771	0.63455	0.99965
ENSMUSG00000021226.7	ENSMUSG00000021226.7	Acot2	chr12:83987860-83993873	LAPneg	LAPpos	OK	7.08796	5.84746	-0.27756	-0.497943	0.59985	0.99965
ENSMUSG00000021228.8	ENSMUSG00000021228.8	Acot3	chr12:84038378-84059565	LAPneg	LAPpos	OK	0.00165412	0.0117821	2.83246	0.269365	0.45055	0.99965
ENSMUSG00000043487.3	ENSMUSG00000043487.3	Acot6	chr12:84100653-84111349	LAPneg	LAPpos	OK	0.419042	0.459638	0.133402	0.113554	0.9066	0.99965
ENSMUSG00000028937.8	ENSMUSG00000028937.8	Acot7	chr4:152178133-152271855	LAPneg	LAPpos	OK	33.4726	52.4371	0.647608	1.40522	0.1225	0.91635
ENSMUSG00000017307.9	ENSMUSG00000017307.9	Acot8	chr2:164785822-164804882	LAPneg	LAPpos	OK	15.7939	17.0894	0.113738	0.143338	0.8759	0.99965
ENSMUSG00000025287.9	ENSMUSG00000025287.9	Acot9	chrX:155262442-155297654	LAPneg	LAPpos	OK	13.6699	17.1442	0.326719	0.674511	0.48655	0.99965
ENSMUSG00000020777.10	ENSMUSG00000020777.10	Acox1	chr11:116171887-116215318	LAPneg	LAPpos	OK	9.91683	11.1399	0.167788	0.31248	0.7025	0.99965
ENSMUSG00000029098.10	ENSMUSG00000029098.10	Acox3	chr5:35581226-35613801	LAPneg	LAPpos	OK	23.0626	23.3586	0.0183965	0.0271729	0.9676	0.99965
ENSMUSG00000027380.4	ENSMUSG00000027380.4	Acoxl	chr2:127838875-128123873	LAPneg	LAPpos	OK	3.59166	5.32312	0.56762	0.685222	0.47665	0.99965
ENSMUSG00000044573.8	ENSMUSG00000044573.8	Acp1	chr12:30884321-30911612	LAPneg	LAPpos	OK	4.93532	5.38454	0.125678	0.230348	0.81375	0.99965
ENSMUSG00000002103.9	ENSMUSG00000002103.9	Acp2	chr2:91202884-91236982	LAPneg	LAPpos	OK	3.33987	7.90957	1.24381	1.16362	0.15895	0.99965
ENSMUSG00000001348.8	ENSMUSG00000001348.8	Acp5	chr9:22126730-22135746	LAPneg	LAPpos	OK	130.956	116.591	-0.167627	-0.54597	0.5742	0.99965
ENSMUSG00000028093.9	ENSMUSG00000028093.9	Acp6	chr3:97158776-97176574	LAPneg	LAPpos	OK	24.01	22.8904	-0.0688935	-0.126998	0.89375	0.99965
ENSMUSG00000043587.9	ENSMUSG00000043587.9	Acpl2	chr9:96823343-96892669	LAPneg	LAPpos	OK	5.87807	4.3819	-0.423787	-0.617132	0.4349	0.99965
ENSMUSG00000032561.8	ENSMUSG00000032561.8	Acpp	chr9:104288250-104337728	LAPneg	LAPpos	OK	6.69058	10.7876	0.689173	1.5094	0.08865	0.913343
ENSMUSG00000012777.8	ENSMUSG00000012777.8	Acpt	chr7:44246721-44262720	LAPneg	LAPpos	OK	0.287016	0.295412	0.0415958	0.00994912	0.9815	0.99965
ENSMUSG00000072770.3	ENSMUSG00000072770.3	Acrbp	chr6:125039759-125063267	LAPneg	LAPpos	OK	9.66577	10.6739	0.143136	0.148736	0.85695	0.99965
ENSMUSG00000032281.5	ENSMUSG00000032281.5	Acsbg1	chr9:54604876-54661870	LAPneg	LAPpos	OK	17.7301	24.2445	0.451459	1.03007	0.21445	0.99965
ENSMUSG00000024207.8	ENSMUSG00000024207.8	Acsbg2	chr17:56843102-56874447	LAPneg	LAPpos	OK	0.0098742	0.000635523	-3.95765	-0.290789	0.3503	0.99965
ENSMUSG00000076435.3	ENSMUSG00000076435.3	Acsf2	chr11:94557101-94601871	LAPneg	LAPpos	OK	18.7158	22.2055	0.246659	0.514461	0.4639	0.99965
ENSMUSG00000015016.7	ENSMUSG00000015016.7	Acsf3	chr8:119910359-124345724	LAPneg	LAPpos	OK	4.16065	4.58343	0.139618	0.0199402	0.9594	0.99965
ENSMUSG00000018796.6	ENSMUSG00000018796.6	Acsl1	chr8:46471040-46536051	LAPneg	LAPpos	OK	1.45862	2.47572	0.76324	0.698825	0.3093	0.99965
ENSMUSG00000032883.9	ENSMUSG00000032883.9	Acsl3	chr1:78657824-78706987	LAPneg	LAPpos	OK	2.6797	3.30555	0.302815	0.280513	0.6996	0.99965
ENSMUSG00000031278.6	ENSMUSG00000031278.6	Acsl4	chrX:142317992-142390535	LAPneg	LAPpos	OK	11.2129	11.6216	0.0516477	0.113831	0.89695	0.99965
ENSMUSG00000024981.5	ENSMUSG00000024981.5	Acsl5	chr19:55253368-55296627	LAPneg	LAPpos	OK	32.0404	37.195	0.215213	0.642479	0.50705	0.99965
ENSMUSG00000020333.11	ENSMUSG00000020333.11	Acsl6	chr11:54303797-54364756	LAPneg	LAPpos	OK	0.00286654	0.0418428	3.8676	0.145208	0.0142	0.627685
ENSMUSG00000030935.9	ENSMUSG00000030935.9	Acsm3	chr7:119760922-119848943	LAPneg	LAPpos	OK	0.000907484	0.00224966	1.30976	0.00992688	0.72525	0.99965
ENSMUSG00000047026.8	ENSMUSG00000047026.8	Acsm4	chr7:119690025-119714567	LAPneg	LAPpos	OK	0.00393519	0.00325175	-0.275218	-0.0627442	0.89315	0.99965
ENSMUSG00000030972.5	ENSMUSG00000030972.5	Acsm5	chr7:119526303-119543793	LAPneg	LAPpos	OK	0.00442454	0.00114398	-1.95147	-0.271663	0.5511	0.99965
ENSMUSG00000027452.5	ENSMUSG00000027452.5	Acss1	chr2:150618104-150668935	LAPneg	LAPpos	OK	24.769	21.5771	-0.199037	-0.517398	0.58895	0.99965
ENSMUSG00000027605.12	ENSMUSG00000027605.12	Acss2	chr2:155490378-155594955	LAPneg	LAPpos	OK	16.9754	14.8425	-0.19371	-0.424633	0.66445	0.99965
ENSMUSG00000035948.6	ENSMUSG00000035948.6	Acss3	chr10:106936163-107123668	LAPneg	LAPpos	OK	0.000575831	0.000211504	-1.44496	-0.0153909	0.5826	0.99965
ENSMUSG00000035783.8	ENSMUSG00000035783.8	Acta2	chr19:34241089-34255336	LAPneg	LAPpos	OK	0.0247483	0.0744822	1.58957	1.04177	0.28125	0.99965
ENSMUSG00000029580.8	ENSMUSG00000029580.8	Actb	chr5:142903114-142906754	LAPneg	LAPpos	OK	1604.69	1589.28	-0.0139259	-0.041778	0.9619	0.99965
ENSMUSG00000062825.9	ENSMUSG00000062825.9	Actg1	chr11:120345689-120348542	LAPneg	LAPpos	OK	334.77	361.817	0.11209	0.245939	0.7818	0.99965
ENSMUSG00000059430.8	ENSMUSG00000059430.8	Actg2	chr6:83512904-83536265	LAPneg	LAPpos	OK	0.11884	0.147436	0.311066	0.1891	0.8079	0.99965
ENSMUSG00000074978.3	ENSMUSG00000074978.3	Actg-ps1	chr8:46229565-46229973	LAPneg	LAPpos	OK	0.0516284	0.252225	2.28848	1.07173	0.2161	0.99965
ENSMUSG00000078129.1	ENSMUSG00000078129.1	Actl10	chr2:154544398-154558890	LAPneg	LAPpos	OK	0.0180931	0.10439	2.52847	0.454177	0.5332	0.99965
ENSMUSG00000027671.8	ENSMUSG00000027671.8	Actl6a	chr3:32708545-32751566	LAPneg	LAPpos	OK	25.5319	24.3033	-0.0711466	-0.126821	0.8908	0.99965
ENSMUSG00000070979.4	ENSMUSG00000070979.4	Actl7a	chr4:56743421-56744925	LAPneg	LAPpos	OK	0.0180522	0.059517	1.72113	0.903286	0.3818	0.99965
ENSMUSG00000015143.8	ENSMUSG00000015143.8	Actn1	chr12:80167541-80260371	LAPneg	LAPpos	OK	84.9866	68.144	-0.31865	-1.03727	0.27915	0.99965
ENSMUSG00000052374.8	ENSMUSG00000052374.8	Actn2	chr13:12269425-12340760	LAPneg	LAPpos	OK	3.79878	5.17521	0.446083	0.707191	0.4728	0.99965
ENSMUSG00000006457.3	ENSMUSG00000006457.3	Actn3	chr19:4861222-4877909	LAPneg	LAPpos	OK	0.0959162	0.010916	-3.13533	-1.0984	0.2379	0.99965
ENSMUSG00000054808.7	ENSMUSG00000054808.7	Actn4	chr7:28881655-28962340	LAPneg	LAPpos	OK	86.4253	90.8765	0.0724543	0.177622	0.83545	0.99965
ENSMUSG00000021076.5	ENSMUSG00000021076.5	Actr10	chr12:70937856-70964718	LAPneg	LAPpos	OK	13.0917	12.2092	-0.100686	-0.272537	0.7835	0.99965
ENSMUSG00000025228.4	ENSMUSG00000025228.4	Actr1a	chr19:46376813-46395735	LAPneg	LAPpos	OK	44.8756	43.6458	-0.0400892	-0.128417	0.8948	0.99965
ENSMUSG00000037351.3	ENSMUSG00000037351.3	Actr1b	chr1:36699201-36714422	LAPneg	LAPpos	OK	59.6642	59.8808	0.0052289	0.00920469	0.9912	0.99965
ENSMUSG00000020152.7	ENSMUSG00000020152.7	Actr2	chr11:20062303-20112913	LAPneg	LAPpos	OK	117.494	118.776	0.0156534	0.0557785	0.95185	0.99965
ENSMUSG00000026341.10	ENSMUSG00000026341.10	Actr3	chr1:125392904-125435727	LAPneg	LAPpos	OK	258.412	255.78	-0.0147721	-0.0463159	0.96075	0.99965
ENSMUSG00000056367.8	ENSMUSG00000056367.8	Actr3b	chr5:25759996-25850342	LAPneg	LAPpos	OK	0.0885435	0.0805982	-0.13564	-0.0646116	0.9602	0.99965
ENSMUSG00000037761.10	ENSMUSG00000037761.10	Actr5	chr2:158624887-158639211	LAPneg	LAPpos	OK	12.1695	11.901	-0.0321954	-0.0497022	0.95135	0.99965
ENSMUSG00000019948.3	ENSMUSG00000019948.3	Actr6	chr10:89711972-89732295	LAPneg	LAPpos	OK	7.20671	6.76475	-0.0913039	-0.14545	0.8831	0.99965
ENSMUSG00000015971.4	ENSMUSG00000015971.4	Actr8	chr14:29978336-29993221	LAPneg	LAPpos	OK	15.6197	15.0754	-0.0511735	-0.120901	0.90245	0.99965
ENSMUSG00000037737.6	ENSMUSG00000037737.6	Actrt3	chr3:30597072-30599939	LAPneg	LAPpos	OK	0.161161	0.25843	0.68127	0.614406	0.54525	0.99965
ENSMUSG00000026836.9	ENSMUSG00000026836.9	Acvr1	chr2:58388643-58567157	LAPneg	LAPpos	OK	0.627025	0.933969	0.574851	0.416338	0.61715	0.99965
ENSMUSG00000000532.9	ENSMUSG00000000532.9	Acvr1b	chr15:101174103-101213678	LAPneg	LAPpos	OK	12.3036	11.2691	-0.126696	-0.329859	0.7296	0.99965
ENSMUSG00000026834.7	ENSMUSG00000026834.7	Acvr1c	chr2:58267452-58357895	LAPneg	LAPpos	OK	0.0109414	0.011021	0.0104521	0.00127871	0.9948	0.99965
ENSMUSG00000052155.5	ENSMUSG00000052155.5	Acvr2a	chr2:48814108-49322284	LAPneg	LAPpos	OK	3.91932	5.16184	0.397283	0.387594	0.62885	0.99965
ENSMUSG00000061393.7	ENSMUSG00000061393.7	Acvr2b	chr9:119402443-119433501	LAPneg	LAPpos	OK	0.277311	0.408003	0.557074	0.43465	0.65725	0.99965
ENSMUSG00000000530.10	ENSMUSG00000000530.10	Acvrl1	chr15:101128521-101145336	LAPneg	LAPpos	OK	0.743993	2.2564	1.60066	1.28139	0.07865	0.913343
ENSMUSG00000023262.6	ENSMUSG00000023262.6	Acy1	chr9:106432995-106438236	LAPneg	LAPpos	OK	4.38678	4.38514	-0.000540004	-0.000653579	0.99925	0.99965
ENSMUSG00000024866.9	ENSMUSG00000024866.9	Acy3	chr19:3986660-3990007	LAPneg	LAPpos	OK	0.0450965	0.287696	2.67346	1.98471	0.08505	0.913343
ENSMUSG00000008822.9	ENSMUSG00000008822.9	Acyp1	chr12:85272397-85288438	LAPneg	LAPpos	OK	21.3938	20.8589	-0.0365277	-0.0532899	0.9548	0.99965
ENSMUSG00000060923.5	ENSMUSG00000060923.5	Acyp2	chr11:30505990-30649587	LAPneg	LAPpos	OK	0.688351	1.18592	0.784794	0.392972	0.5798	0.99965
ENSMUSG00000017697.3	ENSMUSG00000017697.3	Ada	chr2:163726583-163750239	LAPneg	LAPpos	OK	4.43759	4.4809	0.0140111	0.0178635	0.98295	0.99965
ENSMUSG00000027719.9	ENSMUSG00000027719.9	Adad1	chr3:37063526-37125959	LAPneg	LAPpos	OK	0.0411362	0.00103325	-5.31514	-0.0830096	0.2142	0.99965
ENSMUSG00000027259.9	ENSMUSG00000027259.9	Adal	chr2:121128306-121156680	LAPneg	LAPpos	OK	5.57229	5.76942	0.0501562	0.0648187	0.9432	0.99965
ENSMUSG00000054693.8	ENSMUSG00000054693.8	Adam10	chr9:70678996-70780229	LAPneg	LAPpos	OK	30.1937	28.6638	-0.0750221	-0.217116	0.8122	0.99965
ENSMUSG00000020926.10	ENSMUSG00000020926.10	Adam11	chr11:102761438-102780262	LAPneg	LAPpos	OK	0.134466	0.201774	0.585503	0.249479	0.6197	0.99965
ENSMUSG00000054555.5	ENSMUSG00000054555.5	Adam12	chr7:133883198-134232146	LAPneg	LAPpos	OK	1.77829	2.86186	0.686461	0.458118	0.428	0.99965
ENSMUSG00000028041.11	ENSMUSG00000028041.11	Adam15	chr3:89333389-89349996	LAPneg	LAPpos	OK	1.82032	2.51755	0.467826	0.422629	0.5665	0.99965
ENSMUSG00000052593.9	ENSMUSG00000052593.9	Adam17	chr12:21316391-21373632	LAPneg	LAPpos	OK	21.63	23.2625	0.10497	0.213659	0.7867	0.99965
ENSMUSG00000011256.10	ENSMUSG00000011256.10	Adam19	chr11:46055991-46147343	LAPneg	LAPpos	OK	11.7423	13.6799	0.220345	0.283484	0.72995	0.99965
ENSMUSG00000022039.5	ENSMUSG00000022039.5	Adam2	chr14:66027328-66077733	LAPneg	LAPpos	OK	0.000238618	0.000394383	0.724891	0.0169568	0.6882	0.99965
ENSMUSG00000008438.3	ENSMUSG00000008438.3	Adam21	chr12:81558583-81568474	LAPneg	LAPpos	OK	0.0131149	0.0145063	0.145469	0.0860165	0.92705	0.99965
ENSMUSG00000040537.11	ENSMUSG00000040537.11	Adam22	chr5:8072351-8368160	LAPneg	LAPpos	OK	0.241287	0.535902	1.15122	0.997375	0.0996	0.913343
ENSMUSG00000025964.9	ENSMUSG00000025964.9	Adam23	chr1:63445890-63596515	LAPneg	LAPpos	OK	0.0182695	0.657855	5.17026	1.88164	0.0129	0.604242
ENSMUSG00000014725.8	ENSMUSG00000014725.8	Adam28	chr14:68606026-68655842	LAPneg	LAPpos	OK	0.00024145	0.00119719	2.30985	0.0520462	0.4992	0.99965
ENSMUSG00000031553.9	ENSMUSG00000031553.9	Adam3	chr8:24677224-24725852	LAPneg	LAPpos	OK	0.00592082	0.00163538	-1.85617	-0.020343	0.2587	0.99965
ENSMUSG00000043468.3	ENSMUSG00000043468.3	Adam30	chr3:98160811-98163173	LAPneg	LAPpos	OK	0.032899	0.0180967	-0.862319	-0.523928	0.63325	0.99965
ENSMUSG00000037437.12	ENSMUSG00000037437.12	Adam32	chr8:24836139-24948804	LAPneg	LAPpos	OK	0.0781761	0.00995727	-2.9729	-0.236677	0.19855	0.99965
ENSMUSG00000027318.11	ENSMUSG00000027318.11	Adam33	chr2:131050590-131063814	LAPneg	LAPpos	OK	0.0412498	0.075383	0.869851	0.255228	0.5118	0.99965
ENSMUSG00000072972.3	ENSMUSG00000072972.3	Adam4	chr12:81358859-81557458	LAPneg	LAPpos	OK	0.276573	0.0560137	-2.30381	-0.342851	0.5306	0.99965
ENSMUSG00000031554.11	ENSMUSG00000031554.11	Adam5	chr8:24727092-24824369	LAPneg	LAPpos	OK	0.000123434	0.000612046	2.3099	0.00647349	0.5086	0.99965
ENSMUSG00000043945.3	ENSMUSG00000043945.3	Adam6a	chr12:113543907-113546414	LAPneg	LAPpos	OK	0.0205683	0.025459	0.307752	0.194446	0.85265	0.99965
ENSMUSG00000051804.2	ENSMUSG00000051804.2	Adam6b	chr12:113489544-113492018	LAPneg	LAPpos	OK	0.745877	0.395969	-0.913551	-0.842601	0.42175	0.99965
ENSMUSG00000025473.10	ENSMUSG00000025473.10	Adam8	chr7:139950395-139992562	LAPneg	LAPpos	OK	9.39246	13.7136	0.546033	0.862836	0.2335	0.99965
ENSMUSG00000031555.7	ENSMUSG00000031555.7	Adam9	chr8:24949610-25016922	LAPneg	LAPpos	OK	2.58122	3.57469	0.469765	0.730437	0.45	0.99965
ENSMUSG00000022057.7	ENSMUSG00000022057.7	Adamdec1	chr14:68563387-68582086	LAPneg	LAPpos	OK	0.219217	6.19853	4.8215	5.06957	0.00115	0.171044
ENSMUSG00000022893.8	ENSMUSG00000022893.8	Adamts1	chr16:85793826-85803113	LAPneg	LAPpos	OK	0.0180074	0.0395564	1.13532	0.44225	0.5254	0.99965
ENSMUSG00000024299.10	ENSMUSG00000024299.10	Adamts10	chr17:33524203-33553782	LAPneg	LAPpos	OK	86.2088	69.3563	-0.313808	-0.930681	0.29975	0.99965
ENSMUSG00000047497.9	ENSMUSG00000047497.9	Adamts12	chr15:11064789-11346867	LAPneg	LAPpos	OK	0.000892851	0.00126494	0.502582	0.100113	0.7597	0.99965
ENSMUSG00000014852.10	ENSMUSG00000014852.10	Adamts13	chr2:26973415-27009628	LAPneg	LAPpos	OK	0.0242064	0.0305768	0.337052	0.120424	0.83255	0.99965
ENSMUSG00000059901.6	ENSMUSG00000059901.6	Adamts14	chr10:61197111-61273438	LAPneg	LAPpos	OK	0.559006	0.587261	0.0711383	0.0633457	0.9488	0.99965
ENSMUSG00000033453.7	ENSMUSG00000033453.7	Adamts15	chr9:30899154-30922452	LAPneg	LAPpos	OK	0.0104188	0.0222042	1.09165	0.75808	0.4556	0.99965
ENSMUSG00000058145.9	ENSMUSG00000058145.9	Adamts17	chr7:66839734-67152625	LAPneg	LAPpos	OK	0.202276	0.203218	0.00669769	0.00251057	0.99605	0.99965
ENSMUSG00000053441.4	ENSMUSG00000053441.4	Adamts19	chr18:58836763-59053678	LAPneg	LAPpos	OK	0.00154838	0.00182805	0.239542	0.057397	0.88105	0.99965
ENSMUSG00000036545.8	ENSMUSG00000036545.8	Adamts2	chr11:50599297-50807573	LAPneg	LAPpos	OK	0.0504527	0.072057	0.514209	0.153896	0.7442	0.99965
ENSMUSG00000022449.8	ENSMUSG00000022449.8	Adamts20	chr15:94270162-94465418	LAPneg	LAPpos	OK	0.0143868	0.0445401	1.63036	0.418467	0.49445	0.99965
ENSMUSG00000043635.6	ENSMUSG00000043635.6	Adamts3	chr5:89673840-89883334	LAPneg	LAPpos	OK	0.113865	0.10361	-0.136164	-0.0794489	0.93655	0.99965
ENSMUSG00000046169.9	ENSMUSG00000046169.9	Adamts6	chr13:104287872-104494763	LAPneg	LAPpos	OK	5.25899	4.02218	-0.38681	-0.771943	0.4317	0.99965
ENSMUSG00000032363.9	ENSMUSG00000032363.9	Adamts7	chr9:90162977-90270804	LAPneg	LAPpos	OK	0.0897425	0.142179	0.663842	0.080042	0.6275	0.99965
ENSMUSG00000031994.7	ENSMUSG00000031994.7	Adamts8	chr9:30942561-30963838	LAPneg	LAPpos	OK	0.0212239	0.018778	-0.176645	-0.132354	0.8674	0.99965
ENSMUSG00000030022.8	ENSMUSG00000030022.8	Adamts9	chr6:92772698-93272889	LAPneg	LAPpos	OK	0.00567365	0.00780955	0.460964	0.0916144	0.8596	0.99965
ENSMUSG00000066113.9	ENSMUSG00000066113.9	Adamtsl1	chr4:86053914-86428385	LAPneg	LAPpos	OK	0.00108874	0.00684997	2.65344	0.0288472	0.19475	0.99965
ENSMUSG00000036040.8	ENSMUSG00000036040.8	Adamtsl2	chr2:27079378-27108981	LAPneg	LAPpos	OK	1.71019	4.21553	1.30155	1.38666	0.06935	0.896704
ENSMUSG00000070469.5	ENSMUSG00000070469.5	Adamtsl3	chr7:82335693-82614450	LAPneg	LAPpos	OK	0.0559085	0.118532	1.08414	0.33962	0.6662	0.99965
ENSMUSG00000015850.5	ENSMUSG00000015850.5	Adamtsl4	chr3:95676200-95687917	LAPneg	LAPpos	OK	0.855515	0.909274	0.087922	0.0654285	0.9199	0.99965
ENSMUSG00000056413.10	ENSMUSG00000056413.10	Adap1	chr5:139271875-139325622	LAPneg	LAPpos	OK	1.45169	3.81717	1.39477	1.41303	0.11785	0.913343
ENSMUSG00000020709.9	ENSMUSG00000020709.9	Adap2	chr11:80154104-80178958	LAPneg	LAPpos	OK	0.0248805	1.96102	6.30044	2.12571	0.0459	0.851286
ENSMUSG00000098711.1	ENSMUSG00000098711.1	adapt33_3	chr5:100420841-100429516	LAPneg	LAPpos	OK	24.1877	23.7662	-0.0253583	-0.00521883	0.9206	0.99965
ENSMUSG00000098793.1	ENSMUSG00000098793.1	adapt33_4	chr5:100420841-100429516	LAPneg	LAPpos	OK	18.0456	15.2813	-0.239879	-0.0693643	0.8093	0.99965
ENSMUSG00000027951.10	ENSMUSG00000027951.10	Adar	chr3:89715021-89753446	LAPneg	LAPpos	OK	54.7619	43.8494	-0.320616	-0.661528	0.36705	0.99965
ENSMUSG00000020262.9	ENSMUSG00000020262.9	Adarb1	chr10:77290725-77418270	LAPneg	LAPpos	OK	0.197117	0.217557	0.142342	0.0841968	0.8913	0.99965
ENSMUSG00000052551.9	ENSMUSG00000052551.9	Adarb2	chr13:8202865-8768747	LAPneg	LAPpos	OK	0.0123096	0.010751	-0.195316	-0.088492	0.8494	0.99965
ENSMUSG00000031949.11	ENSMUSG00000031949.11	Adat1	chr8:111966907-111992302	LAPneg	LAPpos	OK	2.71263	2.141	-0.341409	-0.411652	0.6972	0.99965
ENSMUSG00000019808.8	ENSMUSG00000019808.8	Adat2	chr10:13523841-13563376	LAPneg	LAPpos	OK	3.39024	3.53405	0.0599368	0.0531478	0.95465	0.99965
ENSMUSG00000035370.7	ENSMUSG00000035370.7	Adat3	chr10:80602879-80615783	LAPneg	LAPpos	OK	4.18421	3.78399	-0.145048	-0.157549	0.8607	0.99965
ENSMUSG00000028789.10	ENSMUSG00000028789.10	Adc	chr4:128930232-128962442	LAPneg	LAPpos	OK	0.117749	0.532885	2.17811	1.27863	0.153	0.99965
ENSMUSG00000021044.8	ENSMUSG00000021044.8	Adck1	chr12:88360553-88461719	LAPneg	LAPpos	OK	9.24438	9.35306	0.0168621	0.0310332	0.9733	0.99965
ENSMUSG00000046947.6	ENSMUSG00000046947.6	Adck2	chr6:39573872-39725463	LAPneg	LAPpos	OK	18.0131	17.4102	-0.0491154	-0.0509014	0.95835	0.99965
ENSMUSG00000026489.7	ENSMUSG00000026489.7	Adck3	chr1:179960471-180199602	LAPneg	LAPpos	OK	7.41885	6.98463	-0.0870108	-0.0966217	0.8912	0.99965
ENSMUSG00000003762.7	ENSMUSG00000003762.7	Adck4	chr7:27233022-27282144	LAPneg	LAPpos	OK	4.61859	5.68975	0.300913	0.327885	0.71025	0.99965
ENSMUSG00000022550.11	ENSMUSG00000022550.11	Adck5	chr15:76576357-76607591	LAPneg	LAPpos	OK	16.198	16.3113	0.0100613	0.00915521	0.9906	0.99965
ENSMUSG00000020431.5	ENSMUSG00000020431.5	Adcy1	chr11:7063488-7178506	LAPneg	LAPpos	OK	0.0403987	0.0716264	0.826184	0.523731	0.6311	0.99965
ENSMUSG00000026567.10	ENSMUSG00000026567.10	Adcy10	chr1:165485182-165576774	LAPneg	LAPpos	OK	0.00855773	0.00988644	0.208223	0.0363234	0.9123	0.99965
ENSMUSG00000021536.7	ENSMUSG00000021536.7	Adcy2	chr13:68620042-68999541	LAPneg	LAPpos	OK	0.000600347	0.000365584	-0.715593	-0.0421952	0.72495	0.99965
ENSMUSG00000020654.9	ENSMUSG00000020654.9	Adcy3	chr12:4133102-4240123	LAPneg	LAPpos	OK	5.99998	4.3758	-0.45541	-0.4894	0.45495	0.99965
ENSMUSG00000022220.7	ENSMUSG00000022220.7	Adcy4	chr14:55769057-55784042	LAPneg	LAPpos	OK	0.0589099	0.110359	0.90562	0.653001	0.5029	0.99965
ENSMUSG00000022840.8	ENSMUSG00000022840.8	Adcy5	chr16:35154876-35305737	LAPneg	LAPpos	OK	0.0403794	0.0526209	0.382017	0.207594	0.8587	0.99965
ENSMUSG00000022994.8	ENSMUSG00000022994.8	Adcy6	chr15:98589993-98607633	LAPneg	LAPpos	OK	14.082	9.39167	-0.584398	-1.73453	0.0747	0.913343
ENSMUSG00000031659.6	ENSMUSG00000031659.6	Adcy7	chr8:88272402-88329962	LAPneg	LAPpos	OK	112.721	98.1437	-0.199789	-0.635302	0.521	0.99965
ENSMUSG00000022376.7	ENSMUSG00000022376.7	Adcy8	chr15:64699041-64937996	LAPneg	LAPpos	OK	0.000107456	0.012323	6.84147	0.166013	0.4009	0.99965
ENSMUSG00000005580.5	ENSMUSG00000005580.5	Adcy9	chr16:4287528-4420498	LAPneg	LAPpos	OK	0.137889	0.191703	0.475372	0.286556	0.7758	0.99965
ENSMUSG00000029106.8	ENSMUSG00000029106.8	Add1	chr5:34573663-34632308	LAPneg	LAPpos	OK	135.118	108.334	-0.318738	-0.650606	0.3872	0.99965
ENSMUSG00000025026.8	ENSMUSG00000025026.8	Add3	chr19:53140444-53247399	LAPneg	LAPpos	OK	69.8438	55.5375	-0.330671	-1.08342	0.2651	0.99965
ENSMUSG00000050994.13	ENSMUSG00000050994.13	Adgb	chr10:10335702-10472326	LAPneg	LAPpos	OK	0.00686872	0.0604176	3.13686	0.852213	0.14665	0.99965
ENSMUSG00000074207.4	ENSMUSG00000074207.4	Adh1	chr3:138260990-138307022	LAPneg	LAPpos	OK	0.857254	3.43876	2.00409	1.39472	0.14355	0.99965
ENSMUSG00000037797.8	ENSMUSG00000037797.8	Adh4	chr3:138415465-138430892	LAPneg	LAPpos	OK	0.0317523	0.117578	1.88868	0.529577	0.2566	0.99965
ENSMUSG00000028138.2	ENSMUSG00000028138.2	Adh5	chr3:138443092-138455499	LAPneg	LAPpos	OK	42.9845	39.7543	-0.112703	-0.296281	0.75885	0.99965
ENSMUSG00000053054.7	ENSMUSG00000053054.7	Adh6a	chr3:138313285-138331134	LAPneg	LAPpos	OK	0.156706	1.40331	3.16271	2.64619	0.0231	0.740952
ENSMUSG00000055301.7	ENSMUSG00000055301.7	Adh7	chr3:138210715-138240405	LAPneg	LAPpos	OK	0.0202565	0.0625171	1.62586	1.22139	0.161	0.99965
ENSMUSG00000025911.8	ENSMUSG00000025911.8	Adhfe1	chr1:9547947-9631175	LAPneg	LAPpos	OK	0.0432078	0.221084	2.35523	0.861667	0.40445	0.99965
ENSMUSG00000020629.6	ENSMUSG00000020629.6	Adi1	chr12:28675230-28682175	LAPneg	LAPpos	OK	17.6034	15.9998	-0.137805	-0.271804	0.7682	0.99965
ENSMUSG00000044405.4	ENSMUSG00000044405.4	Adig	chr2:158502611-158508198	LAPneg	LAPpos	OK	0.0627903	0.0109767	-2.5161	-0.288398	0.27405	0.99965
ENSMUSG00000026457.8	ENSMUSG00000026457.8	Adipor1	chr1:134415377-134433351	LAPneg	LAPpos	OK	29.6592	31.8296	0.101887	0.302306	0.761	0.99965
ENSMUSG00000030168.7	ENSMUSG00000030168.7	Adipor2	chr6:119353149-119417483	LAPneg	LAPpos	OK	28.7447	27.3858	-0.0698683	-0.215427	0.82445	0.99965
ENSMUSG00000039197.9	ENSMUSG00000039197.9	Adk	chr14:21052573-21448568	LAPneg	LAPpos	OK	16.8117	13.6546	-0.30008	-0.616769	0.52765	0.99965
ENSMUSG00000030790.8	ENSMUSG00000030790.8	Adm	chr7:110627668-110629819	LAPneg	LAPpos	OK	0.115018	0.0491812	-1.22568	-0.860749	0.398	0.99965
ENSMUSG00000051149.9	ENSMUSG00000051149.9	Adnp	chr2:168180985-168230591	LAPneg	LAPpos	OK	9.50074	7.94057	-0.258797	-0.291543	0.6563	0.99965
ENSMUSG00000053950.9	ENSMUSG00000053950.9	Adnp2	chr18:80126311-80151482	LAPneg	LAPpos	OK	7.98238	6.91026	-0.208079	-0.531095	0.5783	0.99965
ENSMUSG00000057134.4	ENSMUSG00000057134.4	Ado	chr10:67544511-67548955	LAPneg	LAPpos	OK	5.39196	5.09249	-0.082439	-0.181069	0.85185	0.99965
ENSMUSG00000020178.5	ENSMUSG00000020178.5	Adora2a	chr10:75316942-75334788	LAPneg	LAPpos	OK	29.6752	25.3162	-0.229198	-0.604426	0.53495	0.99965
ENSMUSG00000018500.2	ENSMUSG00000018500.2	Adora2b	chr11:62248983-62266453	LAPneg	LAPpos	OK	0.0013861	0.142135	6.68008	0.751115	0.15655	0.99965
ENSMUSG00000000562.4	ENSMUSG00000000562.4	Adora3	chr3:105870857-105924036	LAPneg	LAPpos	OK	0.0641048	0.0494085	-0.375671	-0.166775	0.7372	0.99965
ENSMUSG00000074344.2	ENSMUSG00000074344.2	Adora3	chr3:105870857-105924036	LAPneg	LAPpos	OK	0.00637497	0.025298	1.98853	0.293808	0.49525	0.99965
ENSMUSG00000025236.10	ENSMUSG00000025236.10	Adpgk	chr9:59291571-59316199	LAPneg	LAPpos	OK	19.5273	17.7384	-0.138618	-0.331926	0.7355	0.99965
ENSMUSG00000002844.8	ENSMUSG00000002844.8	Adprh	chr16:38445398-38453493	LAPneg	LAPpos	OK	27.2805	30.6202	0.166613	0.44296	0.6523	0.99965
ENSMUSG00000042558.10	ENSMUSG00000042558.10	Adprhl2	chr4:126316046-126321703	LAPneg	LAPpos	OK	16.3287	16.7511	0.0368421	0.0820121	0.92845	0.99965
ENSMUSG00000020910.10	ENSMUSG00000020910.10	Adprm	chr11:67037904-67052594	LAPneg	LAPpos	OK	18.6413	19.1613	0.0396895	0.0521992	0.95265	0.99965
ENSMUSG00000050541.8	ENSMUSG00000050541.8	Adra1b	chr11:43774605-43901210	LAPneg	LAPpos	OK	9.48006e-05	0.000156691	0.724952	0.00361805	0.7777	0.99965
ENSMUSG00000027335.9	ENSMUSG00000027335.9	Adra1d	chr2:131545849-131563179	LAPneg	LAPpos	OK	0.00691936	0.00609134	-0.183878	-0.0639271	0.8788	0.99965
ENSMUSG00000033717.5	ENSMUSG00000033717.5	Adra2a	chr19:54045181-54048982	LAPneg	LAPpos	OK	0.0694358	0.0764382	0.138613	0.123033	0.9006	0.99965
ENSMUSG00000058620.5	ENSMUSG00000058620.5	Adra2b	chr2:127363207-127367221	LAPneg	LAPpos	OK	0.0031858	0.0210541	2.72437	0.956004	0.31075	0.99965
ENSMUSG00000045318.5	ENSMUSG00000045318.5	Adra2c	chr5:35278565-35281761	LAPneg	LAPpos	OK	0.00396888	0.0196572	2.30825	1.07537	0.24905	0.99965
ENSMUSG00000035283.4	ENSMUSG00000035283.4	Adrb1	chr19:56722371-56724862	LAPneg	LAPpos	OK	0.445275	4.05882	3.18829	3.31853	0.0118	0.581245
ENSMUSG00000045730.3	ENSMUSG00000045730.3	Adrb2	chr18:62177816-62179959	LAPneg	LAPpos	OK	14.8381	17.6649	0.251575	0.626289	0.53335	0.99965
ENSMUSG00000024858.7	ENSMUSG00000024858.7	Adrbk1	chr19:4286000-4306222	LAPneg	LAPpos	OK	261.447	225.546	-0.213092	-0.413086	0.50685	0.99965
ENSMUSG00000042249.7	ENSMUSG00000042249.7	Adrbk2	chr5:112910477-113015514	LAPneg	LAPpos	OK	1.35091	8.3766	2.63243	4.66946	0.0003	0.0789828
ENSMUSG00000039041.9	ENSMUSG00000039041.9	Adrm1	chr2:180171484-180176286	LAPneg	LAPpos	OK	31.8998	31.7105	-0.0085856	-0.019732	0.9828	0.99965
ENSMUSG00000022407.2	ENSMUSG00000022407.2	Adsl	chr15:80948489-80970947	LAPneg	LAPpos	OK	29.9231	28.8	-0.055192	-0.129151	0.88505	0.99965
ENSMUSG00000015961.8	ENSMUSG00000015961.8	Adss	chr1:177762961-177796511	LAPneg	LAPpos	OK	34.1958	32.9135	-0.0551379	-0.148625	0.87735	0.99965
ENSMUSG00000011148.7	ENSMUSG00000011148.7	Adssl1	chr12:112620044-112641354	LAPneg	LAPpos	OK	1.55759	2.9828	0.93735	0.99596	0.32695	0.99965
ENSMUSG00000058022.7	ENSMUSG00000058022.7	Adtrp	chr13:41763147-41847684	LAPneg	LAPpos	OK	0.0252471	0.159635	2.66059	0.863781	0.25095	0.99965
ENSMUSG00000020473.7	ENSMUSG00000020473.7	Aebp1	chr11:5861946-5872088	LAPneg	LAPpos	OK	0.49563	0.836556	0.755197	0.728547	0.45995	0.99965
ENSMUSG00000030232.11	ENSMUSG00000030232.11	Aebp2	chr6:140622448-140678472	LAPneg	LAPpos	OK	68.8284	62.9383	-0.129067	-0.296267	0.7481	0.99965
ENSMUSG00000030609.12	ENSMUSG00000030609.12	Aen	chr7:78895853-78911209	LAPneg	LAPpos	OK	10.2758	9.98949	-0.0407652	-0.0573699	0.9347	0.99965
ENSMUSG00000054452.9	ENSMUSG00000054452.9	Aes	chr10:81559493-81566362	LAPneg	LAPpos	OK	249.383	225.859	-0.142941	-0.513492	0.59425	0.99965
ENSMUSG00000044811.7	ENSMUSG00000044811.7	AF251705	chr11:114996720-115001880	LAPneg	LAPpos	OK	0.225165	7.66013	5.08831	4.95704	0.0048	0.366779
ENSMUSG00000029094.5	ENSMUSG00000029094.5	Afap1	chr5:35893318-36003923	LAPneg	LAPpos	OK	2.60548	2.18672	-0.252783	-0.467905	0.63495	0.99965
ENSMUSG00000033032.9	ENSMUSG00000033032.9	Afap1l1	chr18:61726389-61786702	LAPneg	LAPpos	OK	0.46231	0.425963	-0.118134	-0.0748605	0.9382	0.99965
ENSMUSG00000025083.11	ENSMUSG00000025083.11	Afap1l2	chr19:56912360-57008228	LAPneg	LAPpos	OK	0.000250503	0.00588719	4.55468	0.0229051	0.11285	0.913343
ENSMUSG00000029313.12	ENSMUSG00000029313.12	Aff1	chr5:103692373-103855322	LAPneg	LAPpos	OK	18.4335	16.883	-0.12676	-0.382053	0.67945	0.99965
ENSMUSG00000031189.6	ENSMUSG00000031189.6	Aff2	chrX:69356595-69868037	LAPneg	LAPpos	OK	0.00821756	0.00796224	-0.0455353	-0.00661083	0.97915	0.99965
ENSMUSG00000037138.10	ENSMUSG00000037138.10	Aff3	chr1:38177325-38664955	LAPneg	LAPpos	OK	18.3546	13.4149	-0.452305	-0.952659	0.2274	0.99965
ENSMUSG00000049470.7	ENSMUSG00000049470.7	Aff4	chr11:53350832-53421830	LAPneg	LAPpos	OK	31.0044	34.3317	0.147069	0.200024	0.76575	0.99965
ENSMUSG00000031967.9	ENSMUSG00000031967.9	Afg3l1	chr8:119910359-124345724	LAPneg	LAPpos	OK	10.7514	11.4306	0.0883786	0.0179661	0.95955	0.99965
ENSMUSG00000024527.9	ENSMUSG00000024527.9	Afg3l2	chr18:67404766-67449166	LAPneg	LAPpos	OK	18.3932	20.6161	0.164599	0.437917	0.6491	0.99965
ENSMUSG00000029369.11	ENSMUSG00000029369.11	Afm	chr5:90518931-90553543	LAPneg	LAPpos	OK	0.135947	0.284481	1.06529	0.557238	0.5102	0.99965
ENSMUSG00000017718.9	ENSMUSG00000017718.9	Afmid	chr11:117809667-117839908	LAPneg	LAPpos	OK	13.2091	15.0154	0.184906	0.201368	0.7771	0.99965
ENSMUSG00000054932.3	ENSMUSG00000054932.3	Afp	chr5:90490713-90508907	LAPneg	LAPpos	OK	2.33655	2.42362	0.0527839	0.0564944	0.9548	0.99965
ENSMUSG00000049659.9	ENSMUSG00000049659.9	Aftph	chr11:20685083-20741589	LAPneg	LAPpos	OK	35.2422	33.7331	-0.0631375	-0.145691	0.85425	0.99965
ENSMUSG00000031521.4	ENSMUSG00000031521.4	Aga	chr8:53511701-53523421	LAPneg	LAPpos	OK	5.76303	7.72864	0.423386	0.568611	0.55805	0.99965
ENSMUSG00000055013.8	ENSMUSG00000055013.8	Agap1	chr1:89454810-89895282	LAPneg	LAPpos	OK	0.0637296	0.712047	3.48194	3.17458	0.01605	0.667196
ENSMUSG00000025422.8	ENSMUSG00000025422.8	Agap2	chr10:127078906-127093169	LAPneg	LAPpos	OK	25.0259	22.7858	-0.13529	-0.447837	0.6476	0.99965
ENSMUSG00000023353.9	ENSMUSG00000023353.9	Agap3	chr5:24452176-24502047	LAPneg	LAPpos	OK	15.6605	14.4601	-0.115053	-0.274445	0.77875	0.99965
ENSMUSG00000025754.5	ENSMUSG00000025754.5	Agbl1	chr7:76318070-76766608	LAPneg	LAPpos	OK	0.0248463	0.0604899	1.28366	0.46144	0.5772	0.99965
ENSMUSG00000040812.8	ENSMUSG00000040812.8	Agbl2	chr2:90782726-90834437	LAPneg	LAPpos	OK	0.0196338	0.0446461	1.1852	0.361072	0.45685	0.99965
ENSMUSG00000038836.9	ENSMUSG00000038836.9	Agbl3	chr6:34780431-34859459	LAPneg	LAPpos	OK	0.809931	1.06708	0.397792	0.241241	0.7168	0.99965
ENSMUSG00000061298.8	ENSMUSG00000061298.8	Agbl4	chr4:110397660-111664324	LAPneg	LAPpos	OK	0.00947289	0.00186531	-2.34439	-0.0488767	0.2067	0.99965
ENSMUSG00000029165.10	ENSMUSG00000029165.10	Agbl5	chr5:30888693-30907788	LAPneg	LAPpos	OK	13.0652	10.1517	-0.363996	-0.475613	0.56425	0.99965
ENSMUSG00000015452.8	ENSMUSG00000015452.8	Ager	chr17:34597861-34600936	LAPneg	LAPpos	OK	5.19057	3.68175	-0.495501	-0.581738	0.5989	0.99965
ENSMUSG00000026159.7	ENSMUSG00000026159.7	Agfg1	chr1:82839445-82896275	LAPneg	LAPpos	OK	55.461	59.7437	0.107312	0.309468	0.74955	0.99965
ENSMUSG00000029722.9	ENSMUSG00000029722.9	Agfg2	chr5:137650482-137684726	LAPneg	LAPpos	OK	11.2283	13.4118	0.25637	0.565032	0.5625	0.99965
ENSMUSG00000021681.8	ENSMUSG00000021681.8	Aggf1	chr13:95350682-95375352	LAPneg	LAPpos	OK	16.7011	16.069	-0.0556662	-0.146262	0.8822	0.99965
ENSMUSG00000029916.8	ENSMUSG00000029916.8	Agk	chr6:40325477-40396762	LAPneg	LAPpos	OK	5.37061	5.25039	-0.0326612	-0.0492326	0.959	0.99965
ENSMUSG00000033400.8	ENSMUSG00000033400.8	Agl	chr3:116739998-116808166	LAPneg	LAPpos	OK	3.78243	4.05957	0.102016	0.192446	0.8266	0.99965
ENSMUSG00000040706.4	ENSMUSG00000040706.4	Agmat	chr4:141746671-141759263	LAPneg	LAPpos	OK	0.00193068	0.0352872	4.19196	0.493627	0.2867	0.99965
ENSMUSG00000050103.11	ENSMUSG00000050103.11	Agmo	chr12:37241640-37582202	LAPneg	LAPpos	OK	0.0194697	0.55253	4.82675	1.53968	0.08345	0.913343
ENSMUSG00000041530.10	ENSMUSG00000041530.10	Ago1	chr4:126435011-126468583	LAPneg	LAPpos	OK	19.9712	17.4246	-0.196797	-0.490515	0.5079	0.99965
ENSMUSG00000036698.10	ENSMUSG00000036698.10	Ago2	chr15:73090391-73184840	LAPneg	LAPpos	OK	27.82	25.5744	-0.121423	-0.423012	0.6695	0.99965
ENSMUSG00000028842.9	ENSMUSG00000028842.9	Ago3	chr4:126331703-126429556	LAPneg	LAPpos	OK	7.25093	6.69799	-0.114438	-0.10793	0.8153	0.99965
ENSMUSG00000042500.11	ENSMUSG00000042500.11	Ago4	chr4:126489540-126533472	LAPneg	LAPpos	OK	0.221206	0.789892	1.83627	1.51099	0.05525	0.851286
ENSMUSG00000034254.11	ENSMUSG00000034254.11	Agpat1	chr17:34604261-34628510	LAPneg	LAPpos	OK	35.0366	33.7758	-0.0528709	-0.118562	0.89915	0.99965
ENSMUSG00000026922.7	ENSMUSG00000026922.7	Agpat2	chr2:26580013-26636497	LAPneg	LAPpos	OK	10.0301	9.76918	-0.0380305	-0.0594883	0.94945	0.99965
ENSMUSG00000001211.8	ENSMUSG00000001211.8	Agpat3	chr10:78269177-78352489	LAPneg	LAPpos	OK	51.5041	45.798	-0.169402	-0.370997	0.66675	0.99965
ENSMUSG00000023827.2	ENSMUSG00000023827.2	Agpat4	chr17:12118703-12219645	LAPneg	LAPpos	OK	8.21967	8.48705	0.046182	0.0751364	0.9339	0.99965
ENSMUSG00000031467.4	ENSMUSG00000031467.4	Agpat5	chr8:18846276-18891361	LAPneg	LAPpos	OK	5.87369	5.5973	-0.0695363	-0.120931	0.8994	0.99965
ENSMUSG00000031545.5	ENSMUSG00000031545.5	Agpat6	chr8:23172945-23208453	LAPneg	LAPpos	OK	14.7453	14.1344	-0.0610502	-0.163569	0.8644	0.99965
ENSMUSG00000029314.8	ENSMUSG00000029314.8	Agpat9	chr5:100840796-100899102	LAPneg	LAPpos	OK	0.129937	0.508077	1.96723	0.890947	0.1533	0.99965
ENSMUSG00000042410.9	ENSMUSG00000042410.9	Agps	chr2:75832176-75931350	LAPneg	LAPpos	OK	12.6683	12.2045	-0.0538019	-0.0899223	0.8993	0.99965
ENSMUSG00000020581.5	ENSMUSG00000020581.5	Agr2	chr12:35992906-36004087	LAPneg	LAPpos	OK	0.0240735	0.444242	4.20583	1.66869	0.09615	0.913343
ENSMUSG00000036231.5	ENSMUSG00000036231.5	Agr3	chr12:35925619-35949736	LAPneg	LAPpos	OK	0.00100126	0.0024821	1.30974	0.0187663	0.69105	0.99965
ENSMUSG00000041936.12	ENSMUSG00000041936.12	Agrn	chr4:156165289-156197488	LAPneg	LAPpos	OK	6.65984	5.42891	-0.294825	-0.643925	0.4646	0.99965
ENSMUSG00000005705.5	ENSMUSG00000005705.5	Agrp	chr8:105566699-105568298	LAPneg	LAPpos	OK	0.353785	0.199815	-0.824209	-0.677126	0.4603	0.99965
ENSMUSG00000031980.9	ENSMUSG00000031980.9	Agt	chr8:124556533-124569706	LAPneg	LAPpos	OK	0.010144	0.00609543	-0.734834	-0.278342	0.65335	0.99965
ENSMUSG00000021557.8	ENSMUSG00000021557.8	Agtpbp1	chr13:59449536-59585227	LAPneg	LAPpos	OK	10.5818	13.1916	0.318034	0.336195	0.55555	0.99965
ENSMUSG00000049115.8	ENSMUSG00000049115.8	Agtr1a	chr13:30336440-30382867	LAPneg	LAPpos	OK	0.012698	0.0124207	-0.031847	-0.00611529	0.9857	0.99965
ENSMUSG00000054988.9	ENSMUSG00000054988.9	Agtr1b	chr3:20314472-20367177	LAPneg	LAPpos	OK	0.00837	0.00113135	-2.88719	-0.182177	0.37595	0.99965
ENSMUSG00000029007.8	ENSMUSG00000029007.8	Agtrap	chr4:148077060-148088031	LAPneg	LAPpos	OK	11.929	14.3369	0.265268	0.732137	0.4433	0.99965
ENSMUSG00000026491.7	ENSMUSG00000026491.7	Ahctf1	chr1:179695296-179804676	LAPneg	LAPpos	OK	17.0412	16.3279	-0.0616891	-0.12304	0.8627	0.99965
ENSMUSG00000027597.9	ENSMUSG00000027597.9	Ahcy	chr2:155059309-155074497	LAPneg	LAPpos	OK	10.3228	11.0151	0.0936568	0.136654	0.8455	0.99965
ENSMUSG00000027893.8	ENSMUSG00000027893.8	Ahcyl1	chr3:107663117-107696560	LAPneg	LAPpos	OK	32.0325	31.0173	-0.0464645	-0.0930488	0.9137	0.99965
ENSMUSG00000029772.11	ENSMUSG00000029772.11	Ahcyl2	chr6:29768010-29912310	LAPneg	LAPpos	OK	18.3967	23.3727	0.345377	0.499384	0.3986	0.99965
ENSMUSG00000037692.8	ENSMUSG00000037692.8	Ahdc1	chr4:133011259-133078110	LAPneg	LAPpos	OK	14.4742	10.4594	-0.468677	-0.705429	0.30015	0.99965
ENSMUSG00000019986.10	ENSMUSG00000019986.10	Ahi1	chr10:20952546-21080428	LAPneg	LAPpos	OK	2.62803	2.52232	-0.0592321	-0.0955827	0.9236	0.99965
ENSMUSG00000069833.6	ENSMUSG00000069833.6	Ahnak	chr19:8989283-9076919	LAPneg	LAPpos	OK	55.6245	54.1691	-0.0382506	-0.119727	0.8821	0.99965
ENSMUSG00000072812.4	ENSMUSG00000072812.4	Ahnak2	chr12:112772193-112802657	LAPneg	LAPpos	OK	0.00683504	0.00748018	0.130124	0.0428823	0.9289	0.99965
ENSMUSG00000019256.11	ENSMUSG00000019256.11	Ahr	chr12:35497973-35535038	LAPneg	LAPpos	OK	9.75165	9.92603	0.0255706	0.0581179	0.9437	0.99965
ENSMUSG00000021575.9	ENSMUSG00000021575.9	Ahrr	chr13:74211117-74292331	LAPneg	LAPpos	OK	0.355901	2.13164	2.58241	1.29604	0.0273	0.795555
ENSMUSG00000021037.6	ENSMUSG00000021037.6	Ahsa1	chr12:87266745-87273997	LAPneg	LAPpos	OK	58.8905	60.1714	0.0310415	0.0919	0.9216	0.99965
ENSMUSG00000020288.7	ENSMUSG00000020288.7	Ahsa2	chr11:23306894-23499661	LAPneg	LAPpos	OK	28.5231	28.4572	-0.0033348	-0.00386464	0.99495	0.99965
ENSMUSG00000022868.5	ENSMUSG00000022868.5	Ahsg	chr16:22892041-22899438	LAPneg	LAPpos	OK	0.00923474	0.0179644	0.960001	0.381099	0.63295	0.99965
ENSMUSG00000032313.5	ENSMUSG00000032313.5	AI118078	chr9:55326912-55438345	LAPneg	LAPpos	OK	0.0228672	0.00555776	-2.0407	-0.242766	0.50245	0.99965
ENSMUSG00000035875.8	ENSMUSG00000035875.8	AI182371	chr2:35084045-35101543	LAPneg	LAPpos	OK	0.832269	1.08902	0.387908	0.219086	0.8094	0.99965
ENSMUSG00000050812.12	ENSMUSG00000050812.12	AI314180	chr4:58798910-58912749	LAPneg	LAPpos	OK	22.1283	24.1023	0.123276	0.180675	0.7868	0.99965
ENSMUSG00000062753.7	ENSMUSG00000062753.7	AI413582	chr17:27556619-27566220	LAPneg	LAPpos	OK	19.6738	21.4078	0.121863	0.174885	0.8599	0.99965
ENSMUSG00000073854.2	ENSMUSG00000073854.2	AI427809	chr4:53261892-53262547	LAPneg	LAPpos	OK	0.0250285	0.0821279	1.7143	0.765563	0.29945	0.99965
ENSMUSG00000074384.3	ENSMUSG00000074384.3	AI429214	chr8:36993574-36995531	LAPneg	LAPpos	OK	0.48457	0.532895	0.137147	0.115759	0.9134	0.99965
ENSMUSG00000071654.5	ENSMUSG00000071654.5	AI462493	chr19:8880015-8880933	LAPneg	LAPpos	OK	17.532	16.7414	-0.0665652	-0.10773	0.91225	0.99965
ENSMUSG00000045165.5	ENSMUSG00000045165.5	AI467606	chr7:127091435-127094049	LAPneg	LAPpos	OK	37.1952	38.986	0.0678405	0.203314	0.83045	0.99965
ENSMUSG00000090086.1	ENSMUSG00000090086.1	AI480526	chr5:123047372-123250131	LAPneg	LAPpos	OK	16.4458	13.2268	-0.314255	-0.184108	0.7304	0.99965
ENSMUSG00000038598.9	ENSMUSG00000038598.9	AI481877	chr4:59043752-59138983	LAPneg	LAPpos	OK	0.00266968	0.0141181	2.4028	0.501115	0.3281	0.99965
ENSMUSG00000056145.5	ENSMUSG00000056145.5	AI504432	chr3:106934381-107098401	LAPneg	LAPpos	OK	31.7702	30.0621	-0.0797296	-0.21949	0.81755	0.99965
ENSMUSG00000073731.6	ENSMUSG00000073731.6	AI507597	chr4:141613375-141618633	LAPneg	LAPpos	OK	0.0427179	0.154026	1.85026	0.761251	0.4656	0.99965
ENSMUSG00000060935.5	ENSMUSG00000060935.5	AI597468	chr10:85102626-85117747	LAPneg	LAPpos	OK	4.08493	4.80911	0.235455	0.451463	0.64515	0.99965
ENSMUSG00000010290.7	ENSMUSG00000010290.7	AI597479	chr1:43098709-43115947	LAPneg	LAPpos	OK	5.496	5.77338	0.0710344	0.144731	0.8818	0.99965
ENSMUSG00000074873.3	ENSMUSG00000074873.3	AI606181	chr19:41593362-41596158	LAPneg	LAPpos	OK	4.70752	4.07024	-0.209853	-0.344216	0.73035	0.99965
ENSMUSG00000073490.4	ENSMUSG00000073490.4	AI607873	chr1:173723429-173741809	LAPneg	LAPpos	OK	0.14774	3.25659	4.46223	4.68594	0.00415	0.346919
ENSMUSG00000034382.8	ENSMUSG00000034382.8	AI661453	chr17:47412733-47470638	LAPneg	LAPpos	OK	0.0744085	0.165768	1.15563	0.829897	0.3555	0.99965
ENSMUSG00000087107.1	ENSMUSG00000087107.1	AI662270	chr11:83223575-83226604	LAPneg	LAPpos	OK	55.3323	62.2558	0.170087	0.435338	0.6332	0.99965
ENSMUSG00000074195.3	ENSMUSG00000074195.3	AI747448	chr3:144910920-144932529	LAPneg	LAPpos	OK	0.030996	1.08945	5.13537	4.0164	0.02835	0.816801
ENSMUSG00000029875.4	ENSMUSG00000029875.4	AI836003	chr15:98167805-98170134	LAPneg	LAPpos	OK	0.0111344	0.0183736	0.722608	0.354533	0.6978	0.99965
ENSMUSG00000047423.9	ENSMUSG00000047423.9	AI837181	chr19:5425156-5427313	LAPneg	LAPpos	OK	26.7768	25.6998	-0.0592291	-0.152024	0.87755	0.99965
ENSMUSG00000085180.1	ENSMUSG00000085180.1	AI838599	chr4:3242054-3258092	LAPneg	LAPpos	OK	0.0376558	0.00374603	-3.32944	-0.11582	0.30035	0.99965
ENSMUSG00000024970.4	ENSMUSG00000024970.4	AI846148	chr19:7356463-7383026	LAPneg	LAPpos	OK	7.86402	6.59781	-0.253278	-0.497575	0.60245	0.99965
ENSMUSG00000084826.1	ENSMUSG00000084826.1	AI847159	chr2:129158665-129180667	LAPneg	LAPpos	OK	5.80713	6.70924	0.208322	0.20248	0.8209	0.99965
ENSMUSG00000096883.1	ENSMUSG00000096883.1	AI848285	chr15:82206951-82212815	LAPneg	LAPpos	OK	0.0737523	0.149164	1.01614	0.843456	0.3681	0.99965
ENSMUSG00000053297.8	ENSMUSG00000053297.8	AI854703	chr6:48626763-48633689	LAPneg	LAPpos	OK	1.04834	0.829316	-0.338118	-0.370393	0.7309	0.99965
ENSMUSG00000056383.8	ENSMUSG00000056383.8	AI987944	chr7:41373771-41393260	LAPneg	LAPpos	OK	6.26906	5.50486	-0.187542	-0.284714	0.7776	0.99965
ENSMUSG00000042901.5	ENSMUSG00000042901.5	Aida	chr1:183276341-183324501	LAPneg	LAPpos	OK	9.82101	9.53954	-0.0419515	-0.0662655	0.94325	0.99965
ENSMUSG00000024397.8	ENSMUSG00000024397.8	Aif1	chr17:35170990-35176068	LAPneg	LAPpos	OK	1.042	7.65416	2.87688	2.50596	0.03595	0.851286
ENSMUSG00000001864.7	ENSMUSG00000001864.7	Aif1l	chr2:31950259-31973442	LAPneg	LAPpos	OK	0.0212519	0.161849	2.92898	0.346271	0.0449	0.851286
ENSMUSG00000036932.8	ENSMUSG00000036932.8	Aifm1	chrX:48474943-48513563	LAPneg	LAPpos	OK	11.8554	12.1413	0.0343758	0.069011	0.9389	0.99965
ENSMUSG00000020085.9	ENSMUSG00000020085.9	Aifm2	chr10:61715262-61784147	LAPneg	LAPpos	OK	0.804685	1.81942	1.17698	0.930206	0.24	0.99965
ENSMUSG00000022763.10	ENSMUSG00000022763.10	Aifm3	chr16:17489610-17507485	LAPneg	LAPpos	OK	0.0870675	0.0261928	-1.73296	-0.651282	0.20675	0.99965
ENSMUSG00000019806.7	ENSMUSG00000019806.7	Aig1	chr10:13647053-13868980	LAPneg	LAPpos	OK	6.01709	7.79054	0.372658	0.395244	0.69305	0.99965
ENSMUSG00000019866.9	ENSMUSG00000019866.9	Aim1	chr10:43950306-44004846	LAPneg	LAPpos	OK	8.24252	8.31154	0.0120304	0.0325117	0.9729	0.99965
ENSMUSG00000012123.9	ENSMUSG00000012123.9	Aim1l	chr4:134065911-134095082	LAPneg	LAPpos	OK	1.61406	1.30264	-0.309256	-0.0520278	0.82725	0.99965
ENSMUSG00000037860.9	ENSMUSG00000037860.9	Aim2	chr1:173334253-173466040	LAPneg	LAPpos	OK	47.3313	52.5603	0.15118	0.195702	0.7848	0.99965
ENSMUSG00000028029.6	ENSMUSG00000028029.6	Aimp1	chr3:132660497-132683879	LAPneg	LAPpos	OK	29.4714	29.6515	0.00879164	0.0196893	0.9847	0.99965
ENSMUSG00000029610.7	ENSMUSG00000029610.7	Aimp2	chr5:143817787-143909847	LAPneg	LAPpos	OK	16.0078	15.1221	-0.0821169	-0.108482	0.9064	0.99965
ENSMUSG00000024847.8	ENSMUSG00000024847.8	Aip	chr19:4114445-4125858	LAPneg	LAPpos	OK	53.7386	58.3132	0.117864	0.32139	0.74605	0.99965
ENSMUSG00000040554.4	ENSMUSG00000040554.4	Aipl1	chr11:72027962-72037509	LAPneg	LAPpos	OK	0.0444502	0.143389	1.68968	1.38161	0.22955	0.99965
ENSMUSG00000000731.9	ENSMUSG00000000731.9	Aire	chr10:78030021-78063622	LAPneg	LAPpos	OK	0.0748721	0.0639754	-0.226912	-0.0987193	0.8233	0.99965
ENSMUSG00000078247.3	ENSMUSG00000078247.3	Airn	chr17:12682405-12868143	LAPneg	LAPpos	OK	9.25526	8.03269	-0.204391	-0.116217	0.8817	0.99965
ENSMUSG00000022178.10	ENSMUSG00000022178.10	Ajuba	chr14:54567468-54577661	LAPneg	LAPpos	OK	0.589632	0.43924	-0.424806	-0.412516	0.67155	0.99965
ENSMUSG00000091931.4	ENSMUSG00000091931.4	AK010878	chr12:102568581-102777701	LAPneg	LAPpos	OK	8.55661	9.59835	0.165746	0.0943155	0.9186	0.99965
ENSMUSG00000026817.8	ENSMUSG00000026817.8	Ak1	chr2:32621757-32704137	LAPneg	LAPpos	OK	0.0299776	0.141887	2.24278	0.197543	0.46655	0.99965
ENSMUSG00000040729.6	ENSMUSG00000040729.6	AK129341	chr9:8076632-8134294	LAPneg	LAPpos	OK	0.00553813	0.00742487	0.422967	0.157777	0.8345	0.99965
ENSMUSG00000090187.2	ENSMUSG00000090187.2	AK157302	chr13:21495222-21497146	LAPneg	LAPpos	OK	1.64214	1.18292	-0.47322	-0.404893	0.6865	0.99965
ENSMUSG00000028792.8	ENSMUSG00000028792.8	Ak2	chr4:128991957-129011529	LAPneg	LAPpos	OK	39.3855	47.5471	0.271693	0.73161	0.4422	0.99965
ENSMUSG00000024782.7	ENSMUSG00000024782.7	Ak3	chr19:29020832-29047961	LAPneg	LAPpos	OK	29.3342	28.8822	-0.0224053	-0.0384708	0.95975	0.99965
ENSMUSG00000028527.12	ENSMUSG00000028527.12	Ak4	chr4:101419276-101466995	LAPneg	LAPpos	OK	0.0512009	0.14053	1.45664	0.559165	0.24195	0.99965
ENSMUSG00000039058.7	ENSMUSG00000039058.7	Ak5	chr3:152395472-152681432	LAPneg	LAPpos	OK	0.00412911	0.0067436	0.707689	0.0362317	0.81245	0.99965
ENSMUSG00000041323.5	ENSMUSG00000041323.5	Ak7	chr12:105705981-105782447	LAPneg	LAPpos	OK	0.069428	0.124064	0.837499	0.524977	0.5947	0.99965
ENSMUSG00000026807.8	ENSMUSG00000026807.8	Ak8	chr2:28700163-28813165	LAPneg	LAPpos	OK	0.804676	1.13379	0.494673	0.279441	0.7545	0.99965
ENSMUSG00000091415.4	ENSMUSG00000091415.4	Ak9	chr10:41303979-41434534	LAPneg	LAPpos	OK	0.00147086	0.000911663	-0.690084	-0.0372849	0.7763	0.99965
ENSMUSG00000018428.9	ENSMUSG00000018428.9	Akap1	chr11:88830791-88881395	LAPneg	LAPpos	OK	1.00196	1.06851	0.0927866	0.0775129	0.92375	0.99965
ENSMUSG00000047804.9	ENSMUSG00000047804.9	Akap10	chr11:61871306-61930252	LAPneg	LAPpos	OK	14.9111	15.3505	0.0418941	0.104359	0.9121	0.99965
ENSMUSG00000022016.9	ENSMUSG00000022016.9	Akap11	chr14:78492245-78536860	LAPneg	LAPpos	OK	9.74717	9.13463	-0.0936365	-0.282498	0.7712	0.99965
ENSMUSG00000038587.8	ENSMUSG00000038587.8	Akap12	chr10:4266328-4359468	LAPneg	LAPpos	OK	1.1243	1.09336	-0.0402586	-0.0523681	0.9565	0.99965
ENSMUSG00000066406.8	ENSMUSG00000066406.8	Akap13	chr7:75455533-75754609	LAPneg	LAPpos	OK	101.821	90.453	-0.170794	-0.353217	0.66175	0.99965
ENSMUSG00000036551.6	ENSMUSG00000036551.6	Akap14	chrX:37126794-37168842	LAPneg	LAPpos	OK	0.0871297	0.0451938	-0.94704	-0.362262	0.5844	0.99965
ENSMUSG00000059708.6	ENSMUSG00000059708.6	Akap17b	chrX:36608313-36645395	LAPneg	LAPpos	OK	1.073	1.25904	0.230684	0.2441	0.77045	0.99965
ENSMUSG00000038729.14	ENSMUSG00000038729.14	Akap2	chr4:57434246-57896984	LAPneg	LAPpos	OK	7.64011	6.28494	-0.281694	-0.266704	0.752	0.99965
ENSMUSG00000030344.8	ENSMUSG00000030344.8	Akap3	chr6:126853097-126874307	LAPneg	LAPpos	OK	0.00805513	0.0199475	1.30823	0.678079	0.48065	0.99965
ENSMUSG00000021057.9	ENSMUSG00000021057.9	Akap5	chr12:76324890-76334153	LAPneg	LAPpos	OK	0.494245	0.328809	-0.587978	-0.603729	0.5024	0.99965
ENSMUSG00000061603.7	ENSMUSG00000061603.7	Akap6	chr12:52699382-53151015	LAPneg	LAPpos	OK	0.170094	0.288813	0.7638	0.516221	0.6016	0.99965
ENSMUSG00000039166.9	ENSMUSG00000039166.9	Akap7	chr10:25169089-25307870	LAPneg	LAPpos	OK	1.80475	2.57964	0.515367	0.411115	0.607	0.99965
ENSMUSG00000024045.5	ENSMUSG00000024045.5	Akap8	chr17:32303675-32321153	LAPneg	LAPpos	OK	67.3284	62.0373	-0.118079	-0.388368	0.6883	0.99965
ENSMUSG00000002625.9	ENSMUSG00000002625.9	Akap8l	chr17:32321424-32350581	LAPneg	LAPpos	OK	57.4472	53.3959	-0.105509	-0.296202	0.75885	0.99965
ENSMUSG00000040407.11	ENSMUSG00000040407.11	Akap9	chr5:3928053-4080209	LAPneg	LAPpos	OK	17.8664	15.6036	-0.195369	-0.318891	0.5717	0.99965
ENSMUSG00000031023.5	ENSMUSG00000031023.5	Akip1	chr7:109703689-109723850	LAPneg	LAPpos	OK	7.07383	7.98175	0.174214	0.219917	0.8169	0.99965
ENSMUSG00000023075.9	ENSMUSG00000023075.9	Akirin1	chr4:123734558-123750345	LAPneg	LAPpos	OK	24.8309	25.9382	0.0629425	0.162118	0.8547	0.99965
ENSMUSG00000028291.7	ENSMUSG00000028291.7	Akirin2	chr4:34550936-34566908	LAPneg	LAPpos	OK	28.1589	27.9179	-0.0123967	-0.0295669	0.9758	0.99965
ENSMUSG00000039158.11	ENSMUSG00000039158.11	Akna	chr4:63367124-63403354	LAPneg	LAPpos	OK	107.293	106.647	-0.00871386	-0.0301548	0.97615	0.99965
ENSMUSG00000036500.3	ENSMUSG00000036500.3	Akp3	chr1:87125007-87127912	LAPneg	LAPpos	OK	0.0637581	0.315409	2.30654	1.78537	0.1041	0.913343
ENSMUSG00000028692.8	ENSMUSG00000028692.8	Akr1a1	chr4:116636509-116651680	LAPneg	LAPpos	OK	108.97	128.645	0.239466	0.810071	0.39355	0.99965
ENSMUSG00000061758.7	ENSMUSG00000061758.7	Akr1b10	chr6:34384217-34396950	LAPneg	LAPpos	OK	20.5253	20.0762	-0.0319175	-0.062208	0.94955	0.99965
ENSMUSG00000001642.12	ENSMUSG00000001642.12	Akr1b3	chr6:34290264-34324249	LAPneg	LAPpos	OK	55.1848	55.8542	0.0173936	0.0494711	0.95675	0.99965
ENSMUSG00000052131.7	ENSMUSG00000052131.7	Akr1b7	chr6:34412333-34445436	LAPneg	LAPpos	OK	0.0901645	1.11591	3.62952	2.53563	0.0537	0.851286
ENSMUSG00000021211.3	ENSMUSG00000021211.3	Akr1c12	chr13:4268171-4279433	LAPneg	LAPpos	OK	0.882921	1.24158	0.491823	0.452134	0.6512	0.99965
ENSMUSG00000021213.5	ENSMUSG00000021213.5	Akr1c13	chr13:4191183-4205596	LAPneg	LAPpos	OK	15.219	14.6266	-0.0572752	-0.103035	0.9155	0.99965
ENSMUSG00000033715.8	ENSMUSG00000033715.8	Akr1c14	chr13:4049010-4090422	LAPneg	LAPpos	OK	0.0166722	0.088299	2.40496	0.782791	0.23925	0.99965
ENSMUSG00000021214.7	ENSMUSG00000021214.7	Akr1c18	chr13:4132614-4150654	LAPneg	LAPpos	OK	0.0129297	0.0383026	1.56675	0.546881	0.52375	0.99965
ENSMUSG00000071551.6	ENSMUSG00000071551.6	Akr1c19	chr13:4228699-4248681	LAPneg	LAPpos	OK	0.0455829	0.337011	2.88623	1.65129	0.07755	0.913343
ENSMUSG00000021207.8	ENSMUSG00000021207.8	Akr1c21	chr13:4574074-4586541	LAPneg	LAPpos	OK	0.00292547	0.00644545	1.13961	0.0738375	0.67365	0.99965
ENSMUSG00000021210.9	ENSMUSG00000021210.9	Akr1c6	chr13:4434305-4457530	LAPneg	LAPpos	OK	0.000520005	0.00085938	0.72477	0.00448177	0.79365	0.99965
ENSMUSG00000038641.8	ENSMUSG00000038641.8	Akr1d1	chr6:37530172-37568815	LAPneg	LAPpos	OK	0.00342739	0.00102992	-1.73457	-0.0217447	0.59465	0.99965
ENSMUSG00000045410.11	ENSMUSG00000045410.11	Akr1e1	chr13:4590756-4609174	LAPneg	LAPpos	OK	3.70053	5.25302	0.505414	0.531198	0.50055	0.99965
ENSMUSG00000028743.7	ENSMUSG00000028743.7	Akr7a5	chr4:139310743-139318426	LAPneg	LAPpos	OK	7.55865	7.50721	-0.0098504	-0.0137793	0.98865	0.99965
ENSMUSG00000001729.8	ENSMUSG00000001729.8	Akt1	chr12:112653820-112674884	LAPneg	LAPpos	OK	59.4484	59.2636	-0.00449093	-0.0119219	0.9869	0.99965
ENSMUSG00000011096.10	ENSMUSG00000011096.10	Akt1s1	chr7:44840900-44855421	LAPneg	LAPpos	OK	9.62261	9.42741	-0.0295673	-0.0301855	0.96445	0.99965
ENSMUSG00000004056.9	ENSMUSG00000004056.9	Akt2	chr7:27591551-27640826	LAPneg	LAPpos	OK	48.3475	45.3584	-0.0920709	-0.256864	0.7687	0.99965
ENSMUSG00000084347.2	ENSMUSG00000084347.2	Akt2-ps	chr11:16514532-16515981	LAPneg	LAPpos	OK	0.461389	0.589775	0.354179	0.326649	0.72075	0.99965
ENSMUSG00000019699.9	ENSMUSG00000019699.9	Akt3	chr1:176814659-177258203	LAPneg	LAPpos	OK	10.0217	11.0536	0.141395	0.218215	0.8088	0.99965
ENSMUSG00000031667.9	ENSMUSG00000031667.9	Aktip	chr8:91070056-91134465	LAPneg	LAPpos	OK	8.07073	9.49217	0.23404	0.232945	0.76935	0.99965
ENSMUSG00000028393.4	ENSMUSG00000028393.4	Alad	chr4:62509168-62519918	LAPneg	LAPpos	OK	11.4298	13.9475	0.287208	0.505551	0.6014	0.99965
ENSMUSG00000032786.8	ENSMUSG00000032786.8	Alas1	chr9:106233454-106248907	LAPneg	LAPpos	OK	9.51835	9.57807	0.00902307	0.0136494	0.98715	0.99965
ENSMUSG00000025270.7	ENSMUSG00000025270.7	Alas2	chrX:150519518-150643878	LAPneg	LAPpos	OK	0.235078	0.352788	0.585664	0.149346	0.58695	0.99965
ENSMUSG00000022636.7	ENSMUSG00000022636.7	Alcam	chr16:52248995-52454074	LAPneg	LAPpos	OK	3.08364	2.71527	-0.183537	-0.137098	0.83765	0.99965
ENSMUSG00000007833.7	ENSMUSG00000007833.7	Aldh16a1	chr7:45140683-45160069	LAPneg	LAPpos	OK	12.8762	14.3647	0.157827	0.212648	0.77865	0.99965
ENSMUSG00000025007.7	ENSMUSG00000025007.7	Aldh18a1	chr19:40550256-40588463	LAPneg	LAPpos	OK	19.1076	19.5844	0.0355572	0.0692388	0.91405	0.99965
ENSMUSG00000053279.6	ENSMUSG00000053279.6	Aldh1a1	chr19:20601960-20643462	LAPneg	LAPpos	OK	0.095988	1.05352	3.45622	2.93817	0.02075	0.700624
ENSMUSG00000015134.8	ENSMUSG00000015134.8	Aldh1a3	chr7:66390891-66427517	LAPneg	LAPpos	OK	0.00891257	0.0122509	0.45897	0.0566544	0.8121	0.99965
ENSMUSG00000024747.3	ENSMUSG00000024747.3	Aldh1a7	chr19:20692952-20727562	LAPneg	LAPpos	OK	0.00703812	0.177869	4.65948	1.86745	0.1818	0.99965
ENSMUSG00000035561.5	ENSMUSG00000035561.5	Aldh1b1	chr4:45799021-45804604	LAPneg	LAPpos	OK	5.07023	5.06374	-0.00184806	-0.00225189	0.99735	0.99965
ENSMUSG00000030088.9	ENSMUSG00000030088.9	Aldh1l1	chr6:90486426-90600203	LAPneg	LAPpos	OK	0.412537	0.696023	0.754612	0.462511	0.4801	0.99965
ENSMUSG00000020256.8	ENSMUSG00000020256.8	Aldh1l2	chr10:83487449-83534140	LAPneg	LAPpos	OK	0.0208907	0.059191	1.50252	0.291896	0.32945	0.99965
ENSMUSG00000029455.8	ENSMUSG00000029455.8	Aldh2	chr5:121566026-121593824	LAPneg	LAPpos	OK	4.2638	11.2332	1.39756	2.05577	0.03385	0.85108
ENSMUSG00000019102.4	ENSMUSG00000019102.4	Aldh3a1	chr11:61207536-61218421	LAPneg	LAPpos	OK	0.00773842	0.0127614	0.721678	0.0739197	0.7838	0.99965
ENSMUSG00000010025.12	ENSMUSG00000010025.12	Aldh3a2	chr11:61223416-61267464	LAPneg	LAPpos	OK	18.2355	19.0075	0.0598182	0.145829	0.8661	0.99965
ENSMUSG00000024885.8	ENSMUSG00000024885.8	Aldh3b1	chr19:3913492-3929761	LAPneg	LAPpos	OK	0.292999	2.54384	3.11804	2.5149	0.0196	0.693987
ENSMUSG00000028737.9	ENSMUSG00000028737.9	Aldh4a1	chr4:139530547-139670280	LAPneg	LAPpos	OK	8.65603	8.30484	-0.0597535	-0.0961409	0.91935	0.99965
ENSMUSG00000035936.6	ENSMUSG00000035936.6	Aldh5a1	chr13:24905592-24941417	LAPneg	LAPpos	OK	0.328625	0.340749	0.0522665	0.0484297	0.9602	0.99965
ENSMUSG00000021238.10	ENSMUSG00000021238.10	Aldh6a1	chr12:84409070-84450950	LAPneg	LAPpos	OK	4.5145	4.27194	-0.0796767	-0.127659	0.89535	0.99965
ENSMUSG00000053644.7	ENSMUSG00000053644.7	Aldh7a1	chr18:56509686-56587712	LAPneg	LAPpos	OK	2.09801	4.37708	1.06095	0.787013	0.35875	0.99965
ENSMUSG00000037542.7	ENSMUSG00000037542.7	Aldh8a1	chr10:21377290-21396585	LAPneg	LAPpos	OK	0.0171845	0.0448464	1.38388	0.480897	0.44595	0.99965
ENSMUSG00000026687.9	ENSMUSG00000026687.9	Aldh9a1	chr1:167349990-167368530	LAPneg	LAPpos	OK	18.2664	19.362	0.0840364	0.22971	0.8142	0.99965
ENSMUSG00000030695.7	ENSMUSG00000030695.7	Aldoa	chr7:126795233-126800751	LAPneg	LAPpos	OK	142.42	167.129	0.230813	0.808757	0.40275	0.99965
ENSMUSG00000059343.4	ENSMUSG00000059343.4	Aldoart1	chr4:72850582-72852634	LAPneg	LAPpos	OK	0.0319636	0.0105464	-1.59967	-0.83677	0.3844	0.99965
ENSMUSG00000063129.1	ENSMUSG00000063129.1	Aldoart2	chr12:55565238-55566896	LAPneg	LAPpos	OK	0.00808809	0.0133367	0.721529	0.295581	0.4749	0.99965
ENSMUSG00000028307.9	ENSMUSG00000028307.9	Aldob	chr4:49535994-49549546	LAPneg	LAPpos	OK	0.762033	6.04703	2.9883	2.82245	0.00205	0.252448
ENSMUSG00000017390.9	ENSMUSG00000017390.9	Aldoc	chr11:78322967-78327781	LAPneg	LAPpos	OK	1.12857	1.74971	0.632617	0.57864	0.5171	0.99965
ENSMUSG00000039427.8	ENSMUSG00000039427.8	Alg1	chr16:5233620-5289621	LAPneg	LAPpos	OK	11.9528	12.5846	0.0743151	0.10298	0.9057	0.99965
ENSMUSG00000075470.1	ENSMUSG00000075470.1	Alg10b	chr15:90224310-90230554	LAPneg	LAPpos	OK	12.2624	12.0829	-0.0212727	-0.0578844	0.9531	0.99965
ENSMUSG00000063362.7	ENSMUSG00000063362.7	Alg11	chr8:22060720-22071627	LAPneg	LAPpos	OK	4.09807	4.31209	0.0734429	0.0583789	0.93415	0.99965
ENSMUSG00000035845.11	ENSMUSG00000035845.11	Alg12	chr15:88805243-88819318	LAPneg	LAPpos	OK	10.808	11.1007	0.0385455	0.0730869	0.9393	0.99965
ENSMUSG00000041718.9	ENSMUSG00000041718.9	Alg13	chrX:144317811-144374450	LAPneg	LAPpos	OK	4.29158	4.30954	0.00602655	0.00579122	0.9917	0.99965
ENSMUSG00000039887.7	ENSMUSG00000039887.7	Alg14	chr3:121291816-121362011	LAPneg	LAPpos	OK	3.18492	2.9336	-0.118586	-0.0891422	0.9254	0.99965
ENSMUSG00000039740.6	ENSMUSG00000039740.6	Alg2	chr4:47465066-47474333	LAPneg	LAPpos	OK	7.99948	8.178	0.0318418	0.0510859	0.94385	0.99965
ENSMUSG00000033809.8	ENSMUSG00000033809.8	Alg3	chr16:20605450-20610768	LAPneg	LAPpos	OK	8.75689	7.77886	-0.170861	-0.23324	0.795	0.99965
ENSMUSG00000036632.3	ENSMUSG00000036632.3	Alg5	chr3:54735538-54751127	LAPneg	LAPpos	OK	17.8917	18.5748	0.0540588	0.114583	0.90455	0.99965
ENSMUSG00000073792.5	ENSMUSG00000073792.5	Alg6	chr4:99715663-99763460	LAPneg	LAPpos	OK	2.78336	2.9111	0.0647357	0.0469976	0.93935	0.99965
ENSMUSG00000035704.11	ENSMUSG00000035704.11	Alg8	chr7:97371605-97392153	LAPneg	LAPpos	OK	5.95039	6.72728	0.17704	0.245653	0.7901	0.99965
ENSMUSG00000032059.7	ENSMUSG00000032059.7	Alg9	chr9:50762827-50843542	LAPneg	LAPpos	OK	6.03081	7.35981	0.287318	0.402022	0.63855	0.99965
ENSMUSG00000055471.6	ENSMUSG00000055471.6	Alk	chr17:71869441-72603709	LAPneg	LAPpos	OK	0.0123124	0.00651483	-0.918316	-0.165877	0.6361	0.99965
ENSMUSG00000079036.4	ENSMUSG00000079036.4	Alkbh1	chr12:87425839-87472299	LAPneg	LAPpos	OK	19.8461	18.271	-0.119305	-0.162426	0.84465	0.99965
ENSMUSG00000044339.6	ENSMUSG00000044339.6	Alkbh2	chr5:114123925-114128218	LAPneg	LAPpos	OK	5.38351	5.19622	-0.0510836	-0.0504292	0.9564	0.99965
ENSMUSG00000040174.8	ENSMUSG00000040174.8	Alkbh3	chr2:93955809-94010807	LAPneg	LAPpos	OK	21.6044	21.7215	0.00779472	0.0104652	0.99085	0.99965
ENSMUSG00000039754.4	ENSMUSG00000039754.4	Alkbh4	chr5:136136145-136141615	LAPneg	LAPpos	OK	14.8855	13.6802	-0.121822	-0.226957	0.7952	0.99965
ENSMUSG00000042650.3	ENSMUSG00000042650.3	Alkbh5	chr11:60536380-60558512	LAPneg	LAPpos	OK	23.0756	21.8491	-0.0787974	-0.261125	0.7864	0.99965
ENSMUSG00000042831.7	ENSMUSG00000042831.7	Alkbh6	chr7:30308716-30314304	LAPneg	LAPpos	OK	20.8097	20.0454	-0.0539827	-0.100405	0.91895	0.99965
ENSMUSG00000002661.8	ENSMUSG00000002661.8	Alkbh7	chr17:56997338-56999322	LAPneg	LAPpos	OK	4.62581	5.24362	0.180858	0.196285	0.8355	0.99965
ENSMUSG00000025899.7	ENSMUSG00000025899.7	Alkbh8	chr9:3335477-3387050	LAPneg	LAPpos	OK	6.28716	6.06193	-0.0526313	-0.100571	0.9161	0.99965
ENSMUSG00000020636.8	ENSMUSG00000020636.8	Allc	chr12:28553754-28582523	LAPneg	LAPpos	OK	0.00992186	0.000692772	-3.84016	-0.122637	0.53305	0.99965
ENSMUSG00000063810.5	ENSMUSG00000063810.5	Alms1	chr6:85587530-85702753	LAPneg	LAPpos	OK	0.789908	1.01271	0.358462	0.522281	0.59215	0.99965
ENSMUSG00000090256.1	ENSMUSG00000090256.1	Alms1-ps1	chr6:85721924-85756526	LAPneg	LAPpos	OK	0.00557048	0.00402782	-0.467801	-0.138414	0.77515	0.99965
ENSMUSG00000000320.4	ENSMUSG00000000320.4	Alox12	chr11:70241456-70255353	LAPneg	LAPpos	OK	0.00786173	0.0945592	3.5883	1.75053	0.0223	0.724513
ENSMUSG00000018924.6	ENSMUSG00000018924.6	Alox15	chr11:70344151-70352031	LAPneg	LAPpos	OK	0.0139522	0.155272	3.47623	0.832643	0.16695	0.99965
ENSMUSG00000025701.6	ENSMUSG00000025701.6	Alox5	chr6:116410076-116461178	LAPneg	LAPpos	OK	0.0142844	0.291167	4.34933	0.887837	0.05	0.851286
ENSMUSG00000060063.6	ENSMUSG00000060063.6	Alox5ap	chr5:149265057-149288045	LAPneg	LAPpos	OK	0.567467	9.35981	4.04387	3.73265	0.0011	0.169097
ENSMUSG00000020891.5	ENSMUSG00000020891.5	Alox8	chr11:69183931-69197843	LAPneg	LAPpos	OK	0.142357	0.224924	0.659921	0.485774	0.55615	0.99965
ENSMUSG00000020892.4	ENSMUSG00000020892.4	Aloxe3	chr11:69125895-69149115	LAPneg	LAPpos	OK	0.0522381	0.234611	2.16709	0.720843	0.16755	0.99965
ENSMUSG00000079440.2	ENSMUSG00000079440.2	Alpi	chr1:87098001-87101606	LAPneg	LAPpos	OK	0.0443729	1.16279	4.71176	3.8319	0.02465	0.755834
ENSMUSG00000028028.5	ENSMUSG00000028028.5	Alpk1	chr3:127670398-127780527	LAPneg	LAPpos	OK	0.716921	1.23889	0.789166	0.556319	0.3855	0.99965
ENSMUSG00000032845.9	ENSMUSG00000032845.9	Alpk2	chr18:65265528-65393888	LAPneg	LAPpos	OK	0.0722327	0.123776	0.777013	0.23368	0.6269	0.99965
ENSMUSG00000038763.11	ENSMUSG00000038763.11	Alpk3	chr7:81057599-81105612	LAPneg	LAPpos	OK	0.283395	0.21553	-0.394924	-0.303867	0.7027	0.99965
ENSMUSG00000028766.4	ENSMUSG00000028766.4	Alpl	chr4:137741732-137796384	LAPneg	LAPpos	OK	0.230676	0.259198	0.16819	0.0846805	0.88755	0.99965
ENSMUSG00000026024.8	ENSMUSG00000026024.8	Als2	chr1:59100593-59237231	LAPneg	LAPpos	OK	7.37601	6.83022	-0.110908	-0.210324	0.8015	0.99965
ENSMUSG00000044037.9	ENSMUSG00000044037.9	Als2cl	chr9:110865710-110900530	LAPneg	LAPpos	OK	4.35094	4.73681	0.122591	0.179524	0.80005	0.99965
ENSMUSG00000047383.6	ENSMUSG00000047383.6	Als2cr11	chr1:58997122-59003443	LAPneg	LAPpos	OK	0.0196214	0.0998156	2.34684	1.05402	0.4185	0.99965
ENSMUSG00000072295.5	ENSMUSG00000072295.5	Als2cr11	chr1:59050505-59094900	LAPneg	LAPpos	OK	0.0122742	0.0101156	-0.279048	-0.0355978	0.8854	0.99965
ENSMUSG00000047528.7	ENSMUSG00000047528.7	Als2cr12	chr1:58658116-58695989	LAPneg	LAPpos	OK	0.12978	0.233219	0.845617	0.360361	0.61165	0.99965
ENSMUSG00000040310.6	ENSMUSG00000040310.6	Alx4	chr2:93642383-93822568	LAPneg	LAPpos	OK	0.000618145	0.00102163	0.724848	0.0385701	0.78625	0.99965
ENSMUSG00000025134.2	ENSMUSG00000025134.2	Alyref	chr11:120592120-120598365	LAPneg	LAPpos	OK	36.7436	35.4383	-0.0521839	-0.0979267	0.9191	0.99965
ENSMUSG00000060244.1	ENSMUSG00000060244.1	Alyref2	chr1:171500567-171504750	LAPneg	LAPpos	OK	3.42015	3.72655	0.123783	0.133839	0.8963	0.99965
ENSMUSG00000022244.6	ENSMUSG00000022244.6	Amacr	chr15:10981755-10996624	LAPneg	LAPpos	OK	1.11779	1.55108	0.472619	0.463745	0.63405	0.99965
ENSMUSG00000040506.10	ENSMUSG00000040506.10	Ambra1	chr2:91730133-91918849	LAPneg	LAPpos	OK	18.0685	17.6798	-0.0313757	-0.0782711	0.9312	0.99965
ENSMUSG00000075232.4	ENSMUSG00000075232.4	Amd1	chr10:40287457-40302188	LAPneg	LAPpos	OK	9.70167	10.7162	0.14349	0.33776	0.72865	0.99965
ENSMUSG00000063953.2	ENSMUSG00000063953.2	Amd2	chr10:35708690-35711891	LAPneg	LAPpos	OK	0.150568	0.189706	0.333348	0.276866	0.7945	0.99965
ENSMUSG00000015890.2	ENSMUSG00000015890.2	Amdhd1	chr10:93523337-93540033	LAPneg	LAPpos	OK	0.123492	0.129713	0.0709113	0.044958	0.96355	0.99965
ENSMUSG00000036820.5	ENSMUSG00000036820.5	Amdhd2	chr17:24155832-24163766	LAPneg	LAPpos	OK	9.2411	10.8851	0.236219	0.400748	0.6786	0.99965
ENSMUSG00000060096.4	ENSMUSG00000060096.4	Amd-ps3	chr18:64448518-64450014	LAPneg	LAPpos	OK	0.417717	0.359261	-0.217495	-0.17976	0.86615	0.99965
ENSMUSG00000019836.4	ENSMUSG00000019836.4	Amd-ps4	chr4:51253024-51254027	LAPneg	LAPpos	OK	0.101465	0.0477117	-1.08856	-0.67489	0.49525	0.99965
ENSMUSG00000050332.7	ENSMUSG00000050332.7	Amer1	chrX:95420317-95444872	LAPneg	LAPpos	OK	2.58316	2.11617	-0.287685	-0.594707	0.5414	0.99965
ENSMUSG00000031751.7	ENSMUSG00000031751.7	Amfr	chr8:93971587-94012663	LAPneg	LAPpos	OK	34.0563	34.7463	0.0289385	0.0813202	0.92485	0.99965
ENSMUSG00000035262.4	ENSMUSG00000035262.4	Amh	chr10:80805247-80807648	LAPneg	LAPpos	OK	0.521986	0.306852	-0.766471	-0.709787	0.50605	0.99965
ENSMUSG00000023047.4	ENSMUSG00000023047.4	Amhr2	chr15:102445366-102454630	LAPneg	LAPpos	OK	0.258114	0.233229	-0.14626	-0.0976158	0.90885	0.99965
ENSMUSG00000048534.6	ENSMUSG00000048534.6	Amica1	chr9:45079182-45135606	LAPneg	LAPpos	OK	12.8621	26.0911	1.02043	2.25012	0.02105	0.703869
ENSMUSG00000050947.8	ENSMUSG00000050947.8	Amigo1	chr3:108186334-108192286	LAPneg	LAPpos	OK	1.28496	1.72098	0.421501	0.4467	0.5617	0.99965
ENSMUSG00000048218.5	ENSMUSG00000048218.5	Amigo2	chr15:97244073-97385689	LAPneg	LAPpos	OK	5.29743	3.60211	-0.55645	-0.502864	0.5962	0.99965
ENSMUSG00000032593.5	ENSMUSG00000032593.5	Amigo3	chr9:108049268-108085027	LAPneg	LAPpos	OK	0.987125	0.97116	-0.0235244	-0.00890882	0.5968	0.99965
ENSMUSG00000042225.3	ENSMUSG00000042225.3	Ammecr1	chrX:142851145-142966728	LAPneg	LAPpos	OK	3.13271	2.93065	-0.0961928	-0.179834	0.857	0.99965
ENSMUSG00000041915.8	ENSMUSG00000041915.8	Ammecr1l	chr18:31759823-31789045	LAPneg	LAPpos	OK	5.13568	4.98342	-0.0434186	-0.0786813	0.93565	0.99965
ENSMUSG00000021278.6	ENSMUSG00000021278.6	Amn	chr12:111271110-111276426	LAPneg	LAPpos	OK	0.175833	0.233676	0.410302	0.303619	0.7508	0.99965
ENSMUSG00000068250.7	ENSMUSG00000068250.7	Amn1	chr6:149157146-149188712	LAPneg	LAPpos	OK	4.63936	5.17134	0.156613	0.126155	0.8778	0.99965
ENSMUSG00000041688.10	ENSMUSG00000041688.10	Amot	chrX:145446424-145505181	LAPneg	LAPpos	OK	0.189401	0.199187	0.0726757	0.0565122	0.94965	0.99965
ENSMUSG00000013076.9	ENSMUSG00000013076.9	Amotl1	chr9:14541965-14615483	LAPneg	LAPpos	OK	0.037142	0.00902395	-2.04122	-0.270699	0.44485	0.99965
ENSMUSG00000032531.9	ENSMUSG00000032531.9	Amotl2	chr9:102716671-102733418	LAPneg	LAPpos	OK	0.0279464	0.0799191	1.51588	0.307534	0.25705	0.99965
ENSMUSG00000070385.6	ENSMUSG00000070385.6	Ampd1	chr3:103074013-103099714	LAPneg	LAPpos	OK	2.68943	1.94277	-0.469187	-0.363449	0.6819	0.99965
ENSMUSG00000027889.11	ENSMUSG00000027889.11	Ampd2	chr3:108074061-108088009	LAPneg	LAPpos	OK	23.6665	24.824	0.0688927	0.124552	0.881	0.99965
ENSMUSG00000005686.10	ENSMUSG00000005686.10	Ampd3	chr7:110766676-110844457	LAPneg	LAPpos	OK	3.38032	3.55522	0.0727817	0.0419246	0.96075	0.99965
ENSMUSG00000021314.7	ENSMUSG00000021314.7	Amph	chr13:18948370-19150913	LAPneg	LAPpos	OK	0.113432	0.143552	0.339747	0.20763	0.55205	0.99965
ENSMUSG00000032607.6	ENSMUSG00000032607.6	Amt	chr9:108296852-108301571	LAPneg	LAPpos	OK	0.679439	0.625355	-0.119668	-0.0915703	0.9193	0.99965
ENSMUSG00000074264.6	ENSMUSG00000074264.6	Amy1	chr3:113555709-113630149	LAPneg	LAPpos	OK	0.375195	0.397892	0.0847337	0.029319	0.9663	0.99965
ENSMUSG00000081506.1	ENSMUSG00000081506.1	Amy2-ps1	chr3:113182248-113206697	LAPneg	LAPpos	OK	0.00444405	0.00571236	0.362211	0.0622341	0.84855	0.99965
ENSMUSG00000050022.10	ENSMUSG00000050022.10	Amz1	chr5:140724126-140830431	LAPneg	LAPpos	OK	0.940306	5.25752	2.48318	1.63122	0.04735	0.851286
ENSMUSG00000020610.10	ENSMUSG00000020610.10	Amz2	chr11:109425945-109573330	LAPneg	LAPpos	OK	33.7295	30.2676	-0.156233	-0.155372	0.85215	0.99965
ENSMUSG00000014355.4	ENSMUSG00000014355.4	Anapc1	chr2:128610103-128687391	LAPneg	LAPpos	OK	37.3771	38.2547	0.0334795	0.0514	0.94075	0.99965
ENSMUSG00000036977.7	ENSMUSG00000036977.7	Anapc10	chr8:79711819-79777321	LAPneg	LAPpos	OK	2.70207	2.8134	0.0582501	0.0771734	0.93735	0.99965
ENSMUSG00000025135.6	ENSMUSG00000025135.6	Anapc11	chr11:120598420-120608198	LAPneg	LAPpos	OK	22.9592	23.7535	0.0490727	0.0983044	0.91965	0.99965
ENSMUSG00000035048.7	ENSMUSG00000035048.7	Anapc13	chr9:102586577-102634241	LAPneg	LAPpos	OK	27.8055	28.0505	0.0126576	0.0125339	0.98955	0.99965
ENSMUSG00000030649.11	ENSMUSG00000030649.11	Anapc15	chr7:101881324-101911901	LAPneg	LAPpos	OK	7.42431	7.08052	-0.0684009	-0.0552251	0.9541	0.99965
ENSMUSG00000020107.4	ENSMUSG00000020107.4	Anapc16	chr10:59987408-60099990	LAPneg	LAPpos	OK	29.9663	30.6205	0.0311551	0.0628892	0.9459	0.99965
ENSMUSG00000026965.6	ENSMUSG00000026965.6	Anapc2	chr2:25272477-25285915	LAPneg	LAPpos	OK	46.2024	40.3414	-0.195708	-0.371215	0.6771	0.99965
ENSMUSG00000029176.7	ENSMUSG00000029176.7	Anapc4	chr5:52834014-52867797	LAPneg	LAPpos	OK	21.7907	20.3314	-0.100003	-0.183555	0.82565	0.99965
ENSMUSG00000029472.9	ENSMUSG00000029472.9	Anapc5	chr5:122787468-122821339	LAPneg	LAPpos	OK	75.0961	69.2988	-0.115907	-0.354323	0.71245	0.99965
ENSMUSG00000029466.5	ENSMUSG00000029466.5	Anapc7	chr5:122421692-122502225	LAPneg	LAPpos	OK	12.5753	12.106	-0.0548614	-0.0466566	0.9496	0.99965
ENSMUSG00000072115.4	ENSMUSG00000072115.4	Ang	chr14:51091076-51106151	LAPneg	LAPpos	OK	0.541159	0.970007	0.841941	0.299339	0.8323	0.99965
ENSMUSG00000060615.5	ENSMUSG00000060615.5	Ang4	chr14:51763877-51773590	LAPneg	LAPpos	OK	0.00125676	0.00622953	2.30942	0.0904277	0.4319	0.99965
ENSMUSG00000021257.8	ENSMUSG00000021257.8	Angel1	chr12:86700501-86726460	LAPneg	LAPpos	OK	5.22353	3.53848	-0.561897	-0.701198	0.36345	0.99965
ENSMUSG00000026634.10	ENSMUSG00000026634.10	Angel2	chr1:190925111-190946962	LAPneg	LAPpos	OK	26.3722	24.3301	-0.116279	-0.228559	0.7871	0.99965
ENSMUSG00000022309.8	ENSMUSG00000022309.8	Angpt1	chr15:42424726-42704616	LAPneg	LAPpos	OK	0.719348	0.501296	-0.521029	-0.458566	0.64185	0.99965
ENSMUSG00000031465.6	ENSMUSG00000031465.6	Angpt2	chr8:18595130-18803189	LAPneg	LAPpos	OK	0.116048	0.168306	0.53636	0.164917	0.56635	0.99965
ENSMUSG00000027460.7	ENSMUSG00000027460.7	Angpt4	chr2:151911209-151945337	LAPneg	LAPpos	OK	0.0402438	0.040257	0.000476029	0.000440701	0.99545	0.99965
ENSMUSG00000033544.6	ENSMUSG00000033544.6	Angptl1	chr1:156804165-156939626	LAPneg	LAPpos	OK	0.100323	0.208353	1.05439	0.640621	0.47375	0.99965
ENSMUSG00000004105.6	ENSMUSG00000004105.6	Angptl2	chr2:33133420-33371486	LAPneg	LAPpos	OK	0.787365	0.846138	0.10386	0.062105	0.94925	0.99965
ENSMUSG00000028553.6	ENSMUSG00000028553.6	Angptl3	chr4:98936664-99120915	LAPneg	LAPpos	OK	0.0480277	0.168892	1.81417	0.311418	0.50775	0.99965
ENSMUSG00000002289.9	ENSMUSG00000002289.9	Angptl4	chr17:33773749-33781575	LAPneg	LAPpos	OK	1.26605	2.15647	0.768343	0.750742	0.3731	0.99965
ENSMUSG00000038742.6	ENSMUSG00000038742.6	Angptl6	chr9:20868641-20879727	LAPneg	LAPpos	OK	2.64563	2.37332	-0.156705	-0.10227	0.9244	0.99965
ENSMUSG00000028989.3	ENSMUSG00000028989.3	Angptl7	chr4:148448610-148557683	LAPneg	LAPpos	OK	0.0807938	0.100574	0.315935	0.0616152	0.8768	0.99965
ENSMUSG00000022265.6	ENSMUSG00000022265.6	Ank	chr15:27466676-27594909	LAPneg	LAPpos	OK	9.23634	9.66022	0.0647357	0.136058	0.8801	0.99965
ENSMUSG00000031543.12	ENSMUSG00000031543.12	Ank1	chr8:22974843-23150497	LAPneg	LAPpos	OK	0.158315	0.205915	0.379253	0.248903	0.73995	0.99965
ENSMUSG00000032826.10	ENSMUSG00000032826.10	Ank2	chr3:126921605-127499259	LAPneg	LAPpos	OK	0.103574	0.413463	1.99709	0.56856	0.047	0.851286
ENSMUSG00000069601.7	ENSMUSG00000069601.7	Ank3	chr10:69533771-70027438	LAPneg	LAPpos	OK	0.0266402	0.110233	2.04888	0.399178	0.0283	0.816387
ENSMUSG00000039342.4	ENSMUSG00000039342.4	Ankar	chr1:72642979-72700564	LAPneg	LAPpos	OK	0.0016702	0.000345061	-2.2751	-0.156591	0.4451	0.99965
ENSMUSG00000066510.4	ENSMUSG00000066510.4	Ankdd1a	chr9:65501452-65516999	LAPneg	LAPpos	OK	0.0133595	0.0103084	-0.374039	-0.145773	0.82825	0.99965
ENSMUSG00000047117.6	ENSMUSG00000047117.6	Ankdd1b	chr13:96416133-96471198	LAPneg	LAPpos	OK	0.398212	0.482501	0.276998	0.235209	0.7959	0.99965
ENSMUSG00000047773.6	ENSMUSG00000047773.6	Ankfn1	chr11:89420986-89639631	LAPneg	LAPpos	OK	0.000164585	0.000272036	0.724969	0.00728967	0.80795	0.99965
ENSMUSG00000020790.8	ENSMUSG00000020790.8	Ankfy1	chr11:72690005-72772146	LAPneg	LAPpos	OK	23.7649	22.187	-0.0991134	-0.202973	0.7775	0.99965
ENSMUSG00000024483.12	ENSMUSG00000024483.12	Ankhd1	chr18:36559986-36665917	LAPneg	LAPpos	OK	60.5902	57.0656	-0.086462	-0.159474	0.825	0.99965
ENSMUSG00000040351.7	ENSMUSG00000040351.7	Ankib1	chr5:3689999-3803109	LAPneg	LAPpos	OK	13.5974	12.7248	-0.0956883	-0.276528	0.77325	0.99965
ENSMUSG00000046295.7	ENSMUSG00000046295.7	Ankle1	chr8:71406009-71409904	LAPneg	LAPpos	OK	0.726357	1.5576	1.10058	0.952789	0.2902	0.99965
ENSMUSG00000029501.8	ENSMUSG00000029501.8	Ankle2	chr5:110231003-110256651	LAPneg	LAPpos	OK	11.2651	11.057	-0.026907	-0.0740877	0.9407	0.99965
ENSMUSG00000034212.7	ENSMUSG00000034212.7	Ankmy1	chr1:92870128-92902906	LAPneg	LAPpos	OK	0.162415	0.198476	0.289276	0.19794	0.8543	0.99965
ENSMUSG00000036188.3	ENSMUSG00000036188.3	Ankmy2	chr12:36157123-36197291	LAPneg	LAPpos	OK	11.447	10.6822	-0.0997577	-0.213954	0.8258	0.99965
ENSMUSG00000021661.9	ENSMUSG00000021661.9	Ankra2	chr13:98263157-98274750	LAPneg	LAPpos	OK	13.7022	13.3885	-0.0334104	-0.0582266	0.9474	0.99965
ENSMUSG00000031508.7	ENSMUSG00000031508.7	Ankrd10	chr8:11611582-11635754	LAPneg	LAPpos	OK	50.2177	47.3028	-0.0862706	-0.196674	0.83825	0.99965
ENSMUSG00000035569.10	ENSMUSG00000035569.10	Ankrd11	chr8:119910359-124345724	LAPneg	LAPpos	OK	60.651	51.753	-0.22889	-0.204676	0.8175	0.99965
ENSMUSG00000034647.8	ENSMUSG00000034647.8	Ankrd12	chr17:65967500-66077089	LAPneg	LAPpos	OK	21.9159	21.734	-0.0120237	-0.0144577	0.98335	0.99965
ENSMUSG00000041870.10	ENSMUSG00000041870.10	Ankrd13a	chr5:114727406-114806200	LAPneg	LAPpos	OK	75.1769	75.2602	0.00159603	0.0033967	0.99715	0.99965
ENSMUSG00000037907.10	ENSMUSG00000037907.10	Ankrd13b	chr11:77470484-77489678	LAPneg	LAPpos	OK	9.47277	7.79141	-0.281902	-0.542491	0.5498	0.99965
ENSMUSG00000039988.8	ENSMUSG00000039988.8	Ankrd13c	chr3:157947413-158006833	LAPneg	LAPpos	OK	15.3639	15.5321	0.0157104	0.0341936	0.9723	0.99965
ENSMUSG00000005986.9	ENSMUSG00000005986.9	Ankrd13d	chr19:4270179-4283137	LAPneg	LAPpos	OK	13.3986	8.73354	-0.617443	-0.874477	0.25145	0.99965
ENSMUSG00000047909.5	ENSMUSG00000047909.5	Ankrd16	chr2:11777875-11790325	LAPneg	LAPpos	OK	36.3982	31.7863	-0.195462	-0.442514	0.6336	0.99965
ENSMUSG00000055204.8	ENSMUSG00000055204.8	Ankrd17	chr5:90227189-90366185	LAPneg	LAPpos	OK	23.1994	21.0108	-0.142958	-0.476241	0.62685	0.99965
ENSMUSG00000024774.9	ENSMUSG00000024774.9	Ankrd22	chr19:34100942-34166053	LAPneg	LAPpos	OK	0.0307058	0.0647772	1.07698	0.403336	0.6254	0.99965
ENSMUSG00000067653.6	ENSMUSG00000067653.6	Ankrd23	chr1:36530533-36535729	LAPneg	LAPpos	OK	11.5535	9.21162	-0.326808	-0.672869	0.48705	0.99965
ENSMUSG00000054708.11	ENSMUSG00000054708.11	Ankrd24	chr10:81628539-81647610	LAPneg	LAPpos	OK	1.93186	1.88536	-0.0351525	-0.0209238	0.96895	0.99965
ENSMUSG00000007827.9	ENSMUSG00000007827.9	Ankrd26	chr6:118502563-118562256	LAPneg	LAPpos	OK	4.42358	4.10787	-0.106825	-0.235581	0.8096	0.99965
ENSMUSG00000034867.10	ENSMUSG00000034867.10	Ankrd27	chr7:35586246-35639237	LAPneg	LAPpos	OK	14.3788	13.2502	-0.117925	-0.312232	0.7465	0.99965
ENSMUSG00000014496.7	ENSMUSG00000014496.7	Ankrd28	chr14:31700014-31830415	LAPneg	LAPpos	OK	8.96611	7.4692	-0.263529	-0.633669	0.505	0.99965
ENSMUSG00000057766.7	ENSMUSG00000057766.7	Ankrd29	chr18:12252361-12305720	LAPneg	LAPpos	OK	0.259928	0.615624	1.24393	0.568226	0.4211	0.99965
ENSMUSG00000021597.10	ENSMUSG00000021597.10	Ankrd32	chr13:77043087-77135473	LAPneg	LAPpos	OK	5.56138	5.62927	0.0175047	0.021549	0.97525	0.99965
ENSMUSG00000022237.10	ENSMUSG00000022237.10	Ankrd33b	chr15:31291478-31367759	LAPneg	LAPpos	OK	0.00922963	0.0348506	1.91684	0.578647	0.3038	0.99965
ENSMUSG00000045034.6	ENSMUSG00000045034.6	Ankrd34b	chr13:92415016-92441658	LAPneg	LAPpos	OK	0.00937133	0.0154693	0.723082	0.170523	0.7305	0.99965
ENSMUSG00000038354.7	ENSMUSG00000038354.7	Ankrd35	chr3:96670130-96691009	LAPneg	LAPpos	OK	0.743063	1.07613	0.534293	0.548871	0.57195	0.99965
ENSMUSG00000020481.9	ENSMUSG00000020481.9	Ankrd36	chr11:5569683-5689337	LAPneg	LAPpos	OK	0.000804547	0.00132979	0.724949	0.0118059	0.7968	0.99965
ENSMUSG00000050914.9	ENSMUSG00000050914.9	Ankrd37	chr8:45975527-46029477	LAPneg	LAPpos	OK	1.98986	1.99522	0.00388725	0.00188904	0.9979	0.99965
ENSMUSG00000079610.3	ENSMUSG00000079610.3	Ankrd39	chr1:36538172-36547201	LAPneg	LAPpos	OK	10.3505	9.15256	-0.177458	-0.335457	0.7296	0.99965
ENSMUSG00000020864.7	ENSMUSG00000020864.7	Ankrd40	chr11:94328000-94341841	LAPneg	LAPpos	OK	23.6243	23.1207	-0.0310846	-0.0695418	0.93935	0.99965
ENSMUSG00000041343.12	ENSMUSG00000041343.12	Ankrd42	chr7:92561148-92637142	LAPneg	LAPpos	OK	0.0782255	0.161548	1.04625	0.257449	0.6793	0.99965
ENSMUSG00000052331.8	ENSMUSG00000052331.8	Ankrd44	chr1:54645339-54926387	LAPneg	LAPpos	OK	90.6838	83.7849	-0.114155	-0.226116	0.79475	0.99965
ENSMUSG00000044835.9	ENSMUSG00000044835.9	Ankrd45	chr1:161142690-161169106	LAPneg	LAPpos	OK	0.000913536	0.00150977	0.724797	0.00959237	0.7947	0.99965
ENSMUSG00000048307.7	ENSMUSG00000048307.7	Ankrd46	chr15:36477667-36496791	LAPneg	LAPpos	OK	12.5242	12.2982	-0.0262693	-0.061029	0.95	0.99965
ENSMUSG00000031931.3	ENSMUSG00000031931.3	Ankrd49	chr9:14780208-14782964	LAPneg	LAPpos	OK	5.54047	5.24157	-0.0800076	-0.116768	0.90465	0.99965
ENSMUSG00000044864.10	ENSMUSG00000044864.10	Ankrd50	chr3:38449260-38484844	LAPneg	LAPpos	OK	10.0246	11.3244	0.175885	0.233976	0.73795	0.99965
ENSMUSG00000014498.3	ENSMUSG00000014498.3	Ankrd52	chr10:128377114-128411492	LAPneg	LAPpos	OK	22.6771	20.4889	-0.146393	-0.207251	0.7787	0.99965
ENSMUSG00000014747.5	ENSMUSG00000014747.5	Ankrd53	chr6:83762643-83768326	LAPneg	LAPpos	OK	0.665999	0.5177	-0.363403	-0.396366	0.68455	0.99965
ENSMUSG00000033055.4	ENSMUSG00000033055.4	Ankrd54	chr15:79053093-79062893	LAPneg	LAPpos	OK	22.9206	18.9316	-0.275847	-0.575088	0.52415	0.99965
ENSMUSG00000049985.8	ENSMUSG00000049985.8	Ankrd55	chr13:112288450-112384002	LAPneg	LAPpos	OK	0.364855	0.422926	0.213081	0.100109	0.9223	0.99965
ENSMUSG00000040183.7	ENSMUSG00000040183.7	Ankrd6	chr4:32804034-32950841	LAPneg	LAPpos	OK	1.70817	2.24688	0.395474	0.446844	0.57405	0.99965
ENSMUSG00000027517.7	ENSMUSG00000027517.7	Ankrd60	chr2:173568665-173578365	LAPneg	LAPpos	OK	0.00377542	0.00207934	-0.860509	-0.0283165	0.72935	0.99965
ENSMUSG00000029607.8	ENSMUSG00000029607.8	Ankrd61	chr5:143817787-143909847	LAPneg	LAPpos	OK	1.29029	1.10409	-0.224831	-0.171531	0.81315	0.99965
ENSMUSG00000078137.1	ENSMUSG00000078137.1	Ankrd63	chr2:118699102-118703963	LAPneg	LAPpos	OK	0.0921005	0.0676074	-0.446029	-0.383011	0.7066	0.99965
ENSMUSG00000029517.7	ENSMUSG00000029517.7	Ankrd7	chr6:18866317-18879586	LAPneg	LAPpos	OK	0.17473	0.0674896	-1.37239	-0.809711	0.4357	0.99965
ENSMUSG00000037904.8	ENSMUSG00000037904.8	Ankrd9	chr12:110975352-110979040	LAPneg	LAPpos	OK	1.3885	1.58767	0.193385	0.175823	0.87915	0.99965
ENSMUSG00000024219.9	ENSMUSG00000024219.9	Anks1	chr17:27909339-28062600	LAPneg	LAPpos	OK	10.1141	9.71436	-0.0581748	-0.139314	0.88645	0.99965
ENSMUSG00000058589.8	ENSMUSG00000058589.8	Anks1b	chr10:89873508-90973300	LAPneg	LAPpos	OK	0.00413213	0.00561821	0.443226	0.00692777	0.6329	0.99965
ENSMUSG00000022515.5	ENSMUSG00000022515.5	Anks3	chr16:4941414-4964237	LAPneg	LAPpos	OK	17.4498	17.797	0.0284191	0.0638637	0.9464	0.99965
ENSMUSG00000030909.5	ENSMUSG00000030909.5	Anks4b	chr7:120173857-120183716	LAPneg	LAPpos	OK	0.051721	0.234663	2.18177	1.63042	0.14935	0.99965
ENSMUSG00000066191.5	ENSMUSG00000066191.5	Anks6	chr4:47015668-47057306	LAPneg	LAPpos	OK	0.698398	0.611938	-0.190664	-0.119017	0.8718	0.99965
ENSMUSG00000026199.11	ENSMUSG00000026199.11	Ankzf1	chr1:75192150-75210778	LAPneg	LAPpos	OK	18.8858	19.7702	0.0660252	0.120301	0.89765	0.99965
ENSMUSG00000036777.7	ENSMUSG00000036777.7	Anln	chr9:22331213-22389206	LAPneg	LAPpos	OK	0.592694	1.00255	0.758307	0.813238	0.40385	0.99965
ENSMUSG00000037949.7	ENSMUSG00000037949.7	Ano10	chr9:122175878-122294374	LAPneg	LAPpos	OK	14.8728	11.6621	-0.350849	-0.776278	0.42585	0.99965
ENSMUSG00000074968.5	ENSMUSG00000074968.5	Ano3	chr2:110655200-110950923	LAPneg	LAPpos	OK	0.000527199	0.000804362	0.609498	0.00745813	0.854	0.99965
ENSMUSG00000035189.10	ENSMUSG00000035189.10	Ano4	chr10:88948993-89344762	LAPneg	LAPpos	OK	0.000787739	0.000550862	-0.516028	-0.00259302	0.71885	0.99965
ENSMUSG00000064210.6	ENSMUSG00000064210.6	Ano6	chr15:95787855-95975464	LAPneg	LAPpos	OK	16.4765	17.0256	0.0472992	0.136948	0.89325	0.99965
ENSMUSG00000034107.4	ENSMUSG00000034107.4	Ano7	chr1:93373895-93403502	LAPneg	LAPpos	OK	0.0236746	0.0338702	0.516675	0.300953	0.7834	0.99965
ENSMUSG00000034863.7	ENSMUSG00000034863.7	Ano8	chr8:71469198-71486067	LAPneg	LAPpos	OK	7.91555	6.71099	-0.238165	-0.415398	0.65835	0.99965
ENSMUSG00000054662.7	ENSMUSG00000054662.7	Ano9	chr7:141101218-141117806	LAPneg	LAPpos	OK	0.00803326	0.125853	3.96961	2.28273	0.0199	0.693987
ENSMUSG00000032249.8	ENSMUSG00000032249.8	Anp32a	chr9:62341292-62378812	LAPneg	LAPpos	OK	321.414	302.392	-0.0880146	-0.245561	0.801	0.99965
ENSMUSG00000028333.10	ENSMUSG00000028333.10	Anp32b	chr4:46450901-46472657	LAPneg	LAPpos	OK	90.2487	85.1404	-0.0840629	-0.253315	0.79555	0.99965
ENSMUSG00000081792.3	ENSMUSG00000081792.3	Anp32b-ps1	chr4:143389658-143390417	LAPneg	LAPpos	OK	0.288127	0.439664	0.609698	0.505871	0.63	0.99965
ENSMUSG00000015749.6	ENSMUSG00000015749.6	Anp32e	chr3:95929245-95947390	LAPneg	LAPpos	OK	50.3456	57.2382	0.185113	0.42897	0.6278	0.99965
ENSMUSG00000069913.3	ENSMUSG00000069913.3	Anp32-ps	chr11:33204054-33513746	LAPneg	LAPpos	OK	0.281178	0.181946	-0.627975	-0.141589	0.70165	0.99965
ENSMUSG00000039062.9	ENSMUSG00000039062.9	Anpep	chr7:79821802-79848210	LAPneg	LAPpos	OK	0.212185	5.15177	4.60167	4.41696	0.0021	0.2545
ENSMUSG00000033420.10	ENSMUSG00000033420.10	Antxr1	chr6:87133853-87335775	LAPneg	LAPpos	OK	0.00285164	0.00387914	0.443948	0.167817	0.7388	0.99965
ENSMUSG00000029338.9	ENSMUSG00000029338.9	Antxr2	chr5:97882782-98030733	LAPneg	LAPpos	OK	8.7093	8.98125	0.0443591	0.120498	0.90315	0.99965
ENSMUSG00000024659.8	ENSMUSG00000024659.8	Anxa1	chr19:20373427-20390944	LAPneg	LAPpos	OK	3.64702	7.61853	1.06279	1.34293	0.12455	0.92384
ENSMUSG00000031635.7	ENSMUSG00000031635.7	Anxa10	chr8:62057041-62123118	LAPneg	LAPpos	OK	0.000545617	0.000601198	0.139952	0.00259138	0.91885	0.99965
ENSMUSG00000021866.9	ENSMUSG00000021866.9	Anxa11	chr14:25842155-25886804	LAPneg	LAPpos	OK	31.9574	37.0456	0.213152	0.572612	0.55255	0.99965
ENSMUSG00000055114.7	ENSMUSG00000055114.7	Anxa13	chr15:58341873-58364148	LAPneg	LAPpos	OK	0.162436	1.18082	2.86185	2.27164	0.0583	0.851286
ENSMUSG00000032231.8	ENSMUSG00000032231.8	Anxa2	chr9:69453619-69491795	LAPneg	LAPpos	OK	85.7223	94.8273	0.145633	0.471055	0.6288	0.99965
ENSMUSG00000029484.8	ENSMUSG00000029484.8	Anxa3	chr5:96793384-96845968	LAPneg	LAPpos	OK	0.0344368	0.972201	4.81923	2.82447	0.08895	0.913343
ENSMUSG00000029994.11	ENSMUSG00000029994.11	Anxa4	chr6:86736839-86793584	LAPneg	LAPpos	OK	3.08692	7.223	1.22643	1.68602	0.07945	0.913343
ENSMUSG00000027712.8	ENSMUSG00000027712.8	Anxa5	chr3:36448924-36475843	LAPneg	LAPpos	OK	15.7122	24.7209	0.653841	1.55371	0.11235	0.913343
ENSMUSG00000018340.7	ENSMUSG00000018340.7	Anxa6	chr11:54979107-55033445	LAPneg	LAPpos	OK	314.74	258.817	-0.282229	-0.960471	0.3275	0.99965
ENSMUSG00000021814.10	ENSMUSG00000021814.10	Anxa7	chr14:20455260-20480133	LAPneg	LAPpos	OK	17.4584	21.0226	0.268019	0.699134	0.46675	0.99965
ENSMUSG00000015702.7	ENSMUSG00000015702.7	Anxa9	chr3:95253673-95307176	LAPneg	LAPpos	OK	0.484417	0.698665	0.52835	0.179662	0.8837	0.99965
ENSMUSG00000021322.7	ENSMUSG00000021322.7	Aoah	chr13:20794118-21024252	LAPneg	LAPpos	OK	2.26069	4.83083	1.09551	1.50805	0.1172	0.913343
ENSMUSG00000029811.8	ENSMUSG00000029811.8	Aoc1	chr6:48895253-48909188	LAPneg	LAPpos	OK	0.0146205	1.06317	6.18424	2.3607	0.0045	0.354201
ENSMUSG00000078651.2	ENSMUSG00000078651.2	Aoc2	chr11:101325062-101329702	LAPneg	LAPpos	OK	8.44985	6.89275	-0.293848	-0.608093	0.53805	0.99965
ENSMUSG00000019326.8	ENSMUSG00000019326.8	Aoc3	chr11:101330604-101341938	LAPneg	LAPpos	OK	0.0407932	0.0281491	-0.535241	-0.371784	0.68595	0.99965
ENSMUSG00000063558.4	ENSMUSG00000063558.4	Aox1	chr1:58029930-58106413	LAPneg	LAPpos	OK	0.000785351	0.000519216	-0.597002	-0.0409998	0.81125	0.99965
ENSMUSG00000079554.1	ENSMUSG00000079554.1	Aox2	chr1:58210396-58379264	LAPneg	LAPpos	OK	0.0495982	0.00858936	-2.52967	-1.02526	0.1958	0.99965
ENSMUSG00000064294.6	ENSMUSG00000064294.6	Aox3	chr1:58113129-58200698	LAPneg	LAPpos	OK	0.000685727	0.00113339	0.724934	0.00538328	0.7865	0.99965
ENSMUSG00000074238.2	ENSMUSG00000074238.2	Ap1ar	chr3:127789871-127837492	LAPneg	LAPpos	OK	17.4389	15.5067	-0.169414	-0.378433	0.69615	0.99965
ENSMUSG00000009090.11	ENSMUSG00000009090.11	Ap1b1	chr11:4986823-5042791	LAPneg	LAPpos	OK	39.0124	34.0178	-0.197645	-0.506355	0.54585	0.99965
ENSMUSG00000031731.10	ENSMUSG00000031731.10	Ap1g1	chr8:109778553-109868455	LAPneg	LAPpos	OK	17.8628	18.0204	0.0126734	0.0128772	0.9841	0.99965
ENSMUSG00000096262.1	ENSMUSG00000096262.1	Ap1g1	chr8:109778553-109868455	LAPneg	LAPpos	OK	12.0002	12.7004	0.0818127	0.0731686	0.9397	0.99965
ENSMUSG00000040701.9	ENSMUSG00000040701.9	Ap1g2	chr14:55053883-55106593	LAPneg	LAPpos	OK	42.0512	37.0444	-0.18289	-0.329031	0.66505	0.99965
ENSMUSG00000003033.8	ENSMUSG00000003033.8	Ap1m1	chr8:72240017-72257385	LAPneg	LAPpos	OK	56.7587	49.2847	-0.203702	-0.53064	0.56825	0.99965
ENSMUSG00000003309.7	ENSMUSG00000003309.7	Ap1m2	chr9:21295456-21312333	LAPneg	LAPpos	OK	0.95754	1.40269	0.550791	0.476251	0.6309	0.99965
ENSMUSG00000004849.8	ENSMUSG00000004849.8	Ap1s1	chr5:137034992-137046135	LAPneg	LAPpos	OK	23.7725	27.1662	0.192516	0.346304	0.707	0.99965
ENSMUSG00000031367.9	ENSMUSG00000031367.9	Ap1s2	chrX:163909016-163933666	LAPneg	LAPpos	OK	11.3147	13.4318	0.247453	0.496904	0.61485	0.99965
ENSMUSG00000054702.8	ENSMUSG00000054702.8	Ap1s3	chr1:79606875-79671972	LAPneg	LAPpos	OK	4.98062	5.21072	0.0651556	0.0930697	0.91945	0.99965
ENSMUSG00000060279.7	ENSMUSG00000060279.7	Ap2a1	chr7:44896078-44929496	LAPneg	LAPpos	OK	31.9412	30.3321	-0.0745733	-0.140981	0.86865	0.99965
ENSMUSG00000002957.8	ENSMUSG00000002957.8	Ap2a2	chr7:141562179-141633011	LAPneg	LAPpos	OK	13.8661	13.7052	-0.0168344	-0.0465821	0.95795	0.99965
ENSMUSG00000035152.8	ENSMUSG00000035152.8	Ap2b1	chr11:83294641-83405035	LAPneg	LAPpos	OK	37.9281	37.2293	-0.0268279	-0.0847809	0.9308	0.99965
ENSMUSG00000022841.8	ENSMUSG00000022841.8	Ap2m1	chr16:20535477-20544909	LAPneg	LAPpos	OK	53.1194	51.7605	-0.0373853	-0.0932986	0.91145	0.99965
ENSMUSG00000008036.10	ENSMUSG00000008036.10	Ap2s1	chr7:16738409-16749294	LAPneg	LAPpos	OK	57.2755	58.2717	0.0248765	0.0637647	0.9482	0.99965
ENSMUSG00000021686.4	ENSMUSG00000021686.4	Ap3b1	chr13:94358959-94566316	LAPneg	LAPpos	OK	26.8014	25.5176	-0.070817	-0.214505	0.8251	0.99965
ENSMUSG00000062444.8	ENSMUSG00000062444.8	Ap3b2	chr7:81460398-81493925	LAPneg	LAPpos	OK	0.00965668	0.0157764	0.708167	0.121403	0.71945	0.99965
ENSMUSG00000020198.7	ENSMUSG00000020198.7	Ap3d1	chr10:80706977-80742211	LAPneg	LAPpos	OK	38.7531	37.3593	-0.0528466	-0.173255	0.85595	0.99965
ENSMUSG00000021824.6	ENSMUSG00000021824.6	Ap3m1	chr14:20929432-21052508	LAPneg	LAPpos	OK	16.6796	19.1219	0.197144	0.278377	0.73595	0.99965
ENSMUSG00000094683.1	ENSMUSG00000094683.1	Ap3m1-ps	chr10:82585405-82587534	LAPneg	LAPpos	OK	0.239358	0.263275	0.137401	0.113641	0.9153	0.99965
ENSMUSG00000031539.5	ENSMUSG00000031539.5	Ap3m2	chr8:22787353-22805654	LAPneg	LAPpos	OK	13.9142	14.4474	0.0542514	0.141189	0.8867	0.99965
ENSMUSG00000024480.7	ENSMUSG00000024480.7	Ap3s1	chr18:46741916-46790826	LAPneg	LAPpos	OK	19.7346	22.0539	0.16031	0.329333	0.73815	0.99965
ENSMUSG00000085611.2	ENSMUSG00000085611.2	Ap3s1-ps1	chrX:38685517-38686277	LAPneg	LAPpos	OK	0.685151	1.01173	0.562328	0.512111	0.61165	0.99965
ENSMUSG00000094257.1	ENSMUSG00000094257.1	Ap3s1-ps2	chr8:94405210-94405792	LAPneg	LAPpos	OK	0.679191	0.580624	-0.226214	-0.200109	0.83295	0.99965
ENSMUSG00000063801.6	ENSMUSG00000063801.6	Ap3s2	chr7:79875331-79920640	LAPneg	LAPpos	OK	7.32824	6.58555	-0.154161	-0.397866	0.6843	0.99965
ENSMUSG00000032952.5	ENSMUSG00000032952.5	Ap4b1	chr3:103809519-103822025	LAPneg	LAPpos	OK	14.9528	13.049	-0.19648	-0.485845	0.6187	0.99965
ENSMUSG00000001998.9	ENSMUSG00000001998.9	Ap4e1	chr2:127008716-127067909	LAPneg	LAPpos	OK	10.0379	9.50149	-0.0792249	-0.166777	0.83945	0.99965
ENSMUSG00000019518.4	ENSMUSG00000019518.4	Ap4m1	chr5:138161070-138187451	LAPneg	LAPpos	OK	14.199	15.4882	0.125382	0.114744	0.89815	0.99965
ENSMUSG00000020955.8	ENSMUSG00000020955.8	Ap4s1	chr12:51608540-51738939	LAPneg	LAPpos	OK	10.6786	9.99521	-0.0954189	-0.0898344	0.92885	0.99965
ENSMUSG00000049562.5	ENSMUSG00000049562.5	Ap5b1	chr19:5568073-5571261	LAPneg	LAPpos	OK	6.43195	7.68971	0.257673	0.550712	0.5738	0.99965
ENSMUSG00000036291.5	ENSMUSG00000036291.5	Ap5m1	chr14:49012145-49087723	LAPneg	LAPpos	OK	13.932	13.9214	-0.00109689	-0.00201984	0.99785	0.99965
ENSMUSG00000068264.5	ENSMUSG00000068264.5	Ap5s1	chr2:131207077-131213514	LAPneg	LAPpos	OK	5.87895	6.06911	0.0459259	0.0552313	0.95305	0.99965
ENSMUSG00000039623.9	ENSMUSG00000039623.9	Ap5z1	chr5:142463930-142478715	LAPneg	LAPpos	OK	10.0719	9.90958	-0.0234376	-0.0591832	0.9507	0.99965
ENSMUSG00000019979.6	ENSMUSG00000019979.6	Apaf1	chr10:90989310-91082770	LAPneg	LAPpos	OK	11.5187	12.0271	0.062304	0.0919124	0.8785	0.99965
ENSMUSG00000024897.8	ENSMUSG00000024897.8	Apba1	chr19:23758875-23949597	LAPneg	LAPpos	OK	0.00371685	0.163026	5.45488	2.69324	0.095	0.913343
ENSMUSG00000030519.8	ENSMUSG00000030519.8	Apba2	chr7:64501705-64753870	LAPneg	LAPpos	OK	0.0423978	0.228646	2.43105	1.12143	0.13025	0.951635
ENSMUSG00000004931.10	ENSMUSG00000004931.10	Apba3	chr10:81268171-81291267	LAPneg	LAPpos	OK	8.18805	8.13576	-0.00924359	-0.0167838	0.98695	0.99965
ENSMUSG00000037032.9	ENSMUSG00000037032.9	Apbb1	chr7:105558485-105574402	LAPneg	LAPpos	OK	0.571907	0.769369	0.427894	0.393007	0.6975	0.99965
ENSMUSG00000026786.8	ENSMUSG00000026786.8	Apbb1ip	chr2:22774093-22875653	LAPneg	LAPpos	OK	62.2163	56.5775	-0.137065	-0.325108	0.72825	0.99965
ENSMUSG00000029207.10	ENSMUSG00000029207.10	Apbb2	chr5:66298860-66618828	LAPneg	LAPpos	OK	0.596375	0.515459	-0.210361	-0.112266	0.8192	0.99965
ENSMUSG00000001379.8	ENSMUSG00000001379.8	Apbb3	chr18:36666680-36679366	LAPneg	LAPpos	OK	13.0412	11.7604	-0.149147	-0.289136	0.77025	0.99965
ENSMUSG00000005871.8	ENSMUSG00000005871.8	Apc	chr18:34207774-34322189	LAPneg	LAPpos	OK	13.4133	13.0316	-0.0416575	-0.0627689	0.90115	0.99965
ENSMUSG00000020135.7	ENSMUSG00000020135.7	Apc2	chr10:80295976-80320537	LAPneg	LAPpos	OK	0.0830436	0.0871511	0.069649	0.0260255	0.9707	0.99965
ENSMUSG00000071847.6	ENSMUSG00000071847.6	Apcdd1	chr18:62922326-62953195	LAPneg	LAPpos	OK	0.213924	0.259523	0.278768	0.21285	0.8268	0.99965
ENSMUSG00000032590.9	ENSMUSG00000032590.9	Apeh	chr9:108085416-108094480	LAPneg	LAPpos	OK	36.0414	36.8071	0.030328	0.0934922	0.9265	0.99965
ENSMUSG00000035960.7	ENSMUSG00000035960.7	Apex1	chr14:50924967-50930856	LAPneg	LAPpos	OK	7.08669	9.41383	0.40967	0.31874	0.73285	0.99965
ENSMUSG00000025269.10	ENSMUSG00000025269.10	Apex2	chrX:150519518-150643878	LAPneg	LAPpos	OK	6.41195	6.89703	0.105213	0.133203	0.8748	0.99965
ENSMUSG00000015750.9	ENSMUSG00000015750.9	Aph1a	chr3:95893968-95904691	LAPneg	LAPpos	OK	15.6795	17.1747	0.131405	0.241796	0.79995	0.99965
ENSMUSG00000032375.9	ENSMUSG00000032375.9	Aph1b	chr9:66775201-66795490	LAPneg	LAPpos	OK	0.236064	0.772597	1.71054	1.34879	0.0843	0.913343
ENSMUSG00000053040.7	ENSMUSG00000053040.7	Aph1c	chr9:66814993-66835534	LAPneg	LAPpos	OK	0.107742	0.575295	2.41672	0.88154	0.1398	0.999101
ENSMUSG00000027193.6	ENSMUSG00000027193.6	Api5	chr2:94300766-94438136	LAPneg	LAPpos	OK	35.4406	34.5504	-0.0367012	-0.0917403	0.92295	0.99965
ENSMUSG00000010911.6	ENSMUSG00000010911.6	Apip	chr2:103073674-103092644	LAPneg	LAPpos	OK	3.96297	5.37661	0.440113	0.423958	0.6289	0.99965
ENSMUSG00000073705.4	ENSMUSG00000073705.4	Apitd1	chr4:149127120-149137629	LAPneg	LAPpos	OK	1.73388	1.92587	0.151513	0.127656	0.8773	0.99965
ENSMUSG00000030051.4	ENSMUSG00000030051.4	Aplf	chr6:87628428-87672168	LAPneg	LAPpos	OK	1.88563	1.88639	0.000581143	0.000646288	0.9993	0.99965
ENSMUSG00000037010.7	ENSMUSG00000037010.7	Apln	chrX:48025145-48034853	LAPneg	LAPpos	OK	0.129126	0.119838	-0.107695	-0.0912013	0.92705	0.99965
ENSMUSG00000044338.8	ENSMUSG00000044338.8	Aplnr	chr2:85136359-85139922	LAPneg	LAPpos	OK	0.00707764	0.0292157	2.0454	0.194725	0.41455	0.99965
ENSMUSG00000006651.7	ENSMUSG00000006651.7	Aplp1	chr7:30434980-30445582	LAPneg	LAPpos	OK	1.2495	3.31786	1.4089	1.56362	0.1297	0.948827
ENSMUSG00000031996.10	ENSMUSG00000031996.10	Aplp2	chr9:31149556-31211815	LAPneg	LAPpos	OK	12.5191	18.9769	0.600117	1.62429	0.09285	0.913343
ENSMUSG00000033096.7	ENSMUSG00000033096.7	Apmap	chr2:150583079-150610254	LAPneg	LAPpos	OK	15.1691	14.6655	-0.0487069	-0.0889191	0.90925	0.99965
ENSMUSG00000032083.8	ENSMUSG00000032083.8	Apoa1	chr9:46228579-46230466	LAPneg	LAPpos	OK	0.507558	13.9329	4.77878	5.2671	0.0007	0.132508
ENSMUSG00000028070.6	ENSMUSG00000028070.6	Apoa1bp	chr3:88056522-88058495	LAPneg	LAPpos	OK	20.2303	22.8541	0.175936	0.340048	0.72895	0.99965
ENSMUSG00000005681.6	ENSMUSG00000005681.6	Apoa2	chr1:171225053-171226379	LAPneg	LAPpos	OK	0.409153	0.880897	1.10633	0.84864	0.37425	0.99965
ENSMUSG00000032080.6	ENSMUSG00000032080.6	Apoa4	chr9:46240695-46243529	LAPneg	LAPpos	OK	0.0950725	3.52754	5.21349	4.15805	0.0104	0.544123
ENSMUSG00000020609.8	ENSMUSG00000020609.8	Apob	chr12:7977647-8016835	LAPneg	LAPpos	OK	0.0395084	0.831645	4.39574	2.50444	0.0051	0.372024
[truncated: 15,344 more rows]
