# Supplementary material for: Identification and characterization of latency-associated peptide-expressing γδ T cells
Source: Nat Commun. 2015 Dec 8;6:8726. doi: 10.1038/ncomms9726 (PMC4686827; doi:10.1038/ncomms9726)
Supplement: Supplementary Data 2 — Gene signature enriched in TCRγδ+LAP+ cells with q<0.05. [file ncomms9726-s3.xlsx]

## Sheet: p<0.05
gene	locus	sample_1	sample_2	status	value_1	value_2	log2(fold_change)	test_stat	p_value	q_value
41699	chr8:65617899-66471637	LAPneg	LAPpos	OK	0.195289	2.9316	3.90801	3.60317	0.04855	0.851286
1700009P17Rik	chr1:171113917-171126967	LAPneg	LAPpos	OK	2.44031	12.763	2.38683	2.14461	0.0485	0.851286
1810011H11Rik	chr14:32785962-32817968	LAPneg	LAPpos	OK	1.48942	6.59145	2.14585	2.05434	0.0431	0.851286
2900026A02Rik	chr5:113086322-113163351	LAPneg	LAPpos	OK	3.37789	10.6839	1.66124	3.90709	0.00045	0.107367
4933407L21Rik	chr1:85928482-85961055	LAPneg	LAPpos	OK	1.78693	4.08366	1.19238	2.20268	0.02915	0.821854
Abcb1a	chr5:8660076-8748575	LAPneg	LAPpos	OK	8.1056	18.7672	1.21122	2.29985	0.0062	0.418912
Abcc3	chr11:94343294-94392997	LAPneg	LAPpos	OK	0.382445	6.14224	4.00544	3.84928	0.00015	0.0505257
Ace	chr11:105965607-105989964	LAPneg	LAPpos	OK	0.467653	8.72099	4.22098	4.72304	0.00025	0.0734135
Adamdec1	chr14:68563387-68582086	LAPneg	LAPpos	OK	0.219217	6.19853	4.8215	5.06957	0.00115	0.171044
Adap2	chr11:80154104-80178958	LAPneg	LAPpos	OK	0.0248805	1.96102	6.30044	2.12571	0.0459	0.851286
Adh6a	chr3:138313285-138331134	LAPneg	LAPpos	OK	0.156706	1.40331	3.16271	2.64619	0.0231	0.740952
Adrb1	chr19:56722371-56724862	LAPneg	LAPpos	OK	0.445275	4.05882	3.18829	3.31853	0.0118	0.581245
Adrbk2	chr5:112910477-113015514	LAPneg	LAPpos	OK	1.35091	8.3766	2.63243	4.66946	0.0003	0.0789828
AF251705	chr11:114996720-115001880	LAPneg	LAPpos	OK	0.225165	7.66013	5.08831	4.95704	0.0048	0.366779
Ahrr	chr13:74211117-74292331	LAPneg	LAPpos	OK	0.355901	2.13164	2.58241	1.29604	0.0273	0.795555
AI607873	chr1:173723429-173741809	LAPneg	LAPpos	OK	0.14774	3.25659	4.46223	4.68594	0.00415	0.346919
AI747448	chr3:144910920-144932529	LAPneg	LAPpos	OK	0.030996	1.08945	5.13537	4.0164	0.02835	0.816801
Aif1	chr17:35170990-35176068	LAPneg	LAPpos	OK	1.042	7.65416	2.87688	2.50596	0.03595	0.851286
Aldh2	chr5:121566026-121593824	LAPneg	LAPpos	OK	4.2638	11.2332	1.39756	2.05577	0.03385	0.85108
Aldh3b1	chr19:3913492-3929761	LAPneg	LAPpos	OK	0.292999	2.54384	3.11804	2.5149	0.0196	0.693987
Aldob	chr4:49535994-49549546	LAPneg	LAPpos	OK	0.762033	6.04703	2.9883	2.82245	0.00205	0.252448
Alox5ap	chr5:149265057-149288045	LAPneg	LAPpos	OK	0.567467	9.35981	4.04387	3.73265	0.0011	0.169097
Alpi	chr1:87098001-87101606	LAPneg	LAPpos	OK	0.0443729	1.16279	4.71176	3.8319	0.02465	0.755834
Amica1	chr9:45079182-45135606	LAPneg	LAPpos	OK	12.8621	26.0911	1.02043	2.25012	0.02105	0.703869
Amz1	chr5:140724126-140830431	LAPneg	LAPpos	OK	0.940306	5.25752	2.48318	1.63122	0.04735	0.851286
Anpep	chr7:79821802-79848210	LAPneg	LAPpos	OK	0.212185	5.15177	4.60167	4.41696	0.0021	0.2545
Aoc1	chr6:48895253-48909188	LAPneg	LAPpos	OK	0.0146205	1.06317	6.18424	2.3607	0.0045	0.354201
Apoa1	chr9:46228579-46230466	LAPneg	LAPpos	OK	0.507558	13.9329	4.77878	5.2671	0.0007	0.132508
Apoa4	chr9:46240695-46243529	LAPneg	LAPpos	OK	0.0950725	3.52754	5.21349	4.15805	0.0104	0.544123
Apoc2	chr7:19671578-19681423	LAPneg	LAPpos	OK	0.133136	5.54731	5.38082	3.33332	0.0193	0.689287
Apoc3	chr9:46232932-46235636	LAPneg	LAPpos	OK	0.171278	2.7791	4.02021	2.76167	0.01755	0.682431
Apoe	chr7:19696108-19699166	LAPneg	LAPpos	OK	8.63502	108.027	3.64505	5.07942	5e-05	0.0238594
Apol7c	chr15:77524866-77533315	LAPneg	LAPpos	OK	0.129934	1.68634	3.69805	3.35893	0.0096	0.51983
Apol9a	chr15:77403788-77411080	LAPneg	LAPpos	OK	0.267747	1.49461	2.48083	2.21885	0.0449	0.851286
Apol9b	chr15:77729120-77736381	LAPneg	LAPpos	OK	0.6943	5.47592	2.97947	3.13974	0.0105	0.544123
App	chr16:84954439-85173707	LAPneg	LAPpos	OK	2.67313	6.77864	1.34247	2.19065	0.0352	0.851286
Arhgef10l	chr4:140514484-140666012	LAPneg	LAPpos	OK	0.161938	1.568	3.27541	1.63773	0.01695	0.682431
Asah1	chr8:41340196-41374773	LAPneg	LAPpos	OK	9.66712	21.6447	1.16285	2.10993	0.02545	0.770056
Asb2	chr12:103321141-103356001	LAPneg	LAPpos	OK	5.47331	27.8148	2.34537	3.73476	0.0002	0.063625
Atf3	chr1:191170295-191183340	LAPneg	LAPpos	OK	9.12269	29.4575	1.6911	3.08284	0.00065	0.126172
Atp1a3	chr7:24978166-25005957	LAPneg	LAPpos	OK	0.641272	3.46027	2.43188	2.65136	0.00785	0.482049
Atp6v0a1	chr11:101009451-101063719	LAPneg	LAPpos	OK	0.490102	2.5311	2.36861	1.3235	0.0307	0.821854
Axl	chr7:25757272-25788705	LAPneg	LAPpos	OK	3.43117	28.9781	3.07819	4.41921	5e-05	0.0238594
B3gnt7	chr1:86303220-86307303	LAPneg	LAPpos	OK	0.547741	2.14481	1.96929	2.1199	0.04805	0.851286
B4galnt4	chr7:141061273-141072119	LAPneg	LAPpos	OK	2.48003	6.03307	1.28254	2.3919	0.01385	0.626945
B4galt4	chr16:38742263-38769049	LAPneg	LAPpos	OK	0.298655	1.82368	2.6103	1.98826	0.0346	0.851286
Bank1	chr3:136053362-136326046	LAPneg	LAPpos	OK	0.759111	5.1071	2.75012	2.98203	0.00745	0.468797
Btk	chrX:134542335-134583570	LAPneg	LAPpos	OK	0.314336	2.97125	3.24069	2.53987	0.014	0.627685
Btnl5-ps	chr17:34488069-34497429	LAPneg	LAPpos	OK	0.044178	2.56176	5.85767	2.64055	0.03075	0.821854
C1qa	chr4:136895916-136898803	LAPneg	LAPpos	OK	1.984	58.1194	4.87253	6.4383	0.0001	0.0401842
C1qb	chr4:136880128-136886187	LAPneg	LAPpos	OK	2.59106	58.1208	4.48744	5.66361	0.00015	0.0505257
C1qc	chr4:136889803-136893065	LAPneg	LAPpos	OK	1.87055	50.0429	4.74163	6.17527	0.0001	0.0401842
C2	chr17:34856373-34898265	LAPneg	LAPpos	OK	0.261408	2.08794	2.99771	0.949454	0.03165	0.831841
C3	chr17:57203969-57228136	LAPneg	LAPpos	OK	0.09666	2.99889	4.95536	2.9348	0.0001	0.0401842
C6	chr15:4727174-4815456	LAPneg	LAPpos	OK	0.216732	6.16246	4.82952	4.37582	0.0017	0.21513
Cables1	chr18:11820675-11945627	LAPneg	LAPpos	OK	3.27194	9.9123	1.59907	2.586	0.0132	0.611878
Cadm1	chr9:47530172-47857637	LAPneg	LAPpos	OK	0.158775	3.58968	4.4988	3.70373	0.00065	0.126172
Capn3	chr2:120355311-120504913	LAPneg	LAPpos	OK	4.71772	21.8917	2.21422	0.893769	0.01825	0.682431
Car2	chr3:14886425-14900769	LAPneg	LAPpos	OK	11.4768	41.439	1.85227	4.26922	0.0001	0.0401842
Ccl6	chr11:83582055-83623693	LAPneg	LAPpos	OK	0.301598	6.91354	4.51872	3.7139	0.0157	0.661045
Ccl9	chr11:83572918-83578636	LAPneg	LAPpos	OK	0.219242	2.40156	3.45338	1.78019	0.01765	0.682431
Ccr3	chr9:124021970-124031689	LAPneg	LAPpos	OK	0.213406	7.0875	5.05361	5.83589	0.001	0.165978
Cd101	chr3:100993529-101029556	LAPneg	LAPpos	OK	2.85557	6.89391	1.27154	2.13814	0.03605	0.851286
Cd14	chr18:36725073-36726736	LAPneg	LAPpos	OK	0.152568	4.47296	4.8737	4.95854	0.00485	0.366779
Cd163	chr6:124304650-124330527	LAPneg	LAPpos	OK	0.59828	6.22375	3.37889	4.40157	0.0003	0.0789828
Cd200r1	chr16:44765735-44794978	LAPneg	LAPpos	OK	7.77148	25.6961	1.72529	3.18017	0.0036	0.333838
Cd200r2	chr16:44867096-44915840	LAPneg	LAPpos	OK	3.19808	21.9243	2.77725	3.90431	0.00065	0.126172
Cd200r4	chr16:44811732-44839150	LAPneg	LAPpos	OK	5.77346	21.9735	1.92826	3.18931	0.0023	0.268783
Cd244	chr1:171559192-171585318	LAPneg	LAPpos	OK	9.61623	33.8292	1.81473	5.02157	5e-05	0.0238594
Cd300a	chr11:114890040-114904654	LAPneg	LAPpos	OK	0.193222	4.52161	4.54851	4.6995	0.0035	0.329907
Cd300e	chr11:115051916-115062177	LAPneg	LAPpos	OK	0.403479	5.87231	3.86336	4.15088	0.0025	0.283478
Cd300lb	chr11:114922780-114934386	LAPneg	LAPpos	OK	0.0689134	1.85925	4.75379	2.99277	0.00335	0.324488
Cd300ld	chr11:114982273-114989922	LAPneg	LAPpos	OK	0.160204	2.36459	3.88361	4.07463	0.0017	0.21513
Cd300lf	chr11:115091430-115162236	LAPneg	LAPpos	OK	0.513381	3.78248	2.88123	1.02419	0.0274	0.796443
Cd302	chr2:60251992-60284488	LAPneg	LAPpos	OK	0.61512	4.74882	2.94863	2.00685	0.01765	0.682431
Cd36	chr5:17781689-17888959	LAPneg	LAPpos	OK	0.191939	1.7622	3.19866	2.81872	0.0184	0.682431
Cd40	chr2:165055626-165072948	LAPneg	LAPpos	OK	0.186483	2.17637	3.54481	1.89104	0.0251	0.7635
Cd5l	chr3:87357880-87371074	LAPneg	LAPpos	OK	0.523239	14.377	4.78015	5.26406	0.00085	0.150924
Cd68	chr11:69664212-69666153	LAPneg	LAPpos	OK	4.61347	23.6905	2.36038	3.45976	0.00145	0.198876
Cd7	chr11:121029401-121052357	LAPneg	LAPpos	OK	399.095	877.304	1.13635	4.09461	5e-05	0.0238594
Cd74	chr18:60803847-60812646	LAPneg	LAPpos	OK	32.3177	293.344	3.1822	8.78435	5e-05	0.0238594
Cd81	chr7:143021783-143067934	LAPneg	LAPpos	OK	5.27195	17.706	1.74783	2.35846	0.0212	0.706821
Cd83	chr13:43785106-43803130	LAPneg	LAPpos	OK	2.93937	15.2847	2.37851	3.63434	0.0023	0.268783
Cd86	chr16:36603868-36666081	LAPneg	LAPpos	OK	2.1333	7.19675	1.75426	1.98859	0.0294	0.821854
Cd8a	chr6:71373426-71379171	LAPneg	LAPpos	OK	39.4601	131.035	1.73149	6.00166	5e-05	0.0238594
Cdc42bpb	chr12:111284761-111377718	LAPneg	LAPpos	OK	0.388899	1.54863	1.99353	2.34695	0.0203	0.693987
Cdc42ep2	chr19:5917555-5924816	LAPneg	LAPpos	OK	0.174436	2.28874	3.71378	3.15816	0.0119	0.584913
Cdh1	chr8:106603350-106670246	LAPneg	LAPpos	OK	2.97193	14.9985	2.33534	4.83695	5e-05	0.0238594
Cdh17	chr4:11758146-11817895	LAPneg	LAPpos	OK	0.0993567	1.21282	3.6096	3.3672	0.00625	0.419813
Cdhr5	chr7:141269084-141276786	LAPneg	LAPpos	OK	0.0609503	1.38127	4.50222	3.99334	0.0215	0.710617
Ceacam1	chr7:25461701-25477625	LAPneg	LAPpos	OK	0.167369	2.2177	3.72796	3.73921	0.00865	0.506722
Cela1	chr15:100674424-100687920	LAPneg	LAPpos	OK	2.00011	11.861	2.56808	2.87589	0.01255	0.596385
Ces2e	chr8:104926259-104934672	LAPneg	LAPpos	OK	0.0654632	1.87787	4.84227	4.3605	0.0045	0.354201
Cfp	chrX:20925453-20931555	LAPneg	LAPpos	OK	6.51085	38.9898	2.58218	3.92294	5e-05	0.0238594
Chi3l3	chr3:106147553-106167564	LAPneg	LAPpos	OK	0.0531811	4.6539	6.45138	2.17638	0.02115	0.706182
Chst3	chr10:60181531-60219260	LAPneg	LAPpos	OK	0.600424	2.07517	1.78918	2.16162	0.03945	0.851286
Cited4	chr4:120666562-120667820	LAPneg	LAPpos	OK	2.33756	10.7136	2.19637	2.64946	0.02345	0.740952
Ckmt1	chr2:121357713-121387168	LAPneg	LAPpos	OK	0.320902	3.41031	3.4097	2.16633	0.01405	0.627685
Cldn7	chr11:69964778-69967885	LAPneg	LAPpos	OK	0.016358	1.41148	6.43107	1.29689	0.01325	0.611878
Clec12a	chr6:129342690-129365303	LAPneg	LAPpos	OK	0.408455	5.1411	3.65383	3.46201	0.00515	0.374479
Clec2h	chr6:128662384-128677374	LAPneg	LAPpos	OK	0.158579	1.44967	3.19246	2.91785	0.0166	0.682431
Clec4a1	chr6:122921847-122934619	LAPneg	LAPpos	OK	0.339668	9.60739	4.82195	4.60213	0.0021	0.2545
Clec4a2	chr6:123106427-123143999	LAPneg	LAPpos	OK	0.163201	4.33104	4.73	3.04006	0.0118	0.581245
Clec4a3	chr6:122952514-122969875	LAPneg	LAPpos	OK	0.294362	7.99581	4.76358	4.80872	0.0055	0.387623
Clec4n	chr6:123229842-123247021	LAPneg	LAPpos	OK	0.4152	12.0665	4.86105	4.94244	0.00105	0.169097
Clec7a	chr6:129461590-129472777	LAPneg	LAPpos	OK	0.115575	3.71867	5.00789	3.62789	0.00855	0.502148
Cmbl	chr15:31568790-31590119	LAPneg	LAPpos	OK	0.167963	2.56597	3.93329	2.4688	0.0376	0.851286
Col14a1	chr15:55307749-55520803	LAPneg	LAPpos	OK	0.111564	1.82441	4.03149	3.18324	0.01825	0.682431
Cpd	chr11:76778423-76847018	LAPneg	LAPpos	OK	1.30826	4.22403	1.69097	1.88627	0.0057	0.395507
Cr2	chr1:195136810-195176715	LAPneg	LAPpos	OK	0.315319	2.41402	2.93655	3.41059	0.00425	0.350166
Creb3l1	chr2:91982327-92024502	LAPneg	LAPpos	OK	0.386955	1.90142	2.29684	2.2131	0.04345	0.851286
Creg1	chr1:165763745-165775308	LAPneg	LAPpos	OK	8.4461	23.3168	1.46502	1.7801	0.03765	0.851286
Csf1r	chr18:61105571-61177050	LAPneg	LAPpos	OK	1.88154	52.0911	4.79105	5.82666	5e-05	0.0238594
Csf2rb	chr15:78325989-78351000	LAPneg	LAPpos	OK	0.100596	2.178	4.43636	4.70841	0.0014	0.19553
Csf3r	chr4:126024549-126044440	LAPneg	LAPpos	OK	0.129821	3.51226	4.7578	4.10998	0.00095	0.161183
Cst3	chr2:148871721-148875692	LAPneg	LAPpos	OK	40.3416	87.0219	1.10911	2.77404	0.0043	0.351755
Ctnnd1	chr2:84600070-84650765	LAPneg	LAPpos	OK	0.259681	1.91007	2.87881	2.24759	0.00375	0.334765
Ctsb	chr14:63122461-63177793	LAPneg	LAPpos	OK	27.0481	76.4292	1.4986	4.90296	5e-05	0.0238594
Ctsh	chr9:90054151-90076089	LAPneg	LAPpos	OK	1.10407	15.5079	3.81211	3.37668	0.01505	0.646755
Cybb	chrX:9435251-9487771	LAPneg	LAPpos	OK	0.626637	10.6844	4.09173	4.36003	5e-05	0.0238594
Cyp27a1	chr1:74713573-74737890	LAPneg	LAPpos	OK	0.114146	2.65592	4.54026	3.61989	0.014	0.627685
Cyp2j6	chr4:96516137-96553661	LAPneg	LAPpos	OK	0.223738	1.33227	2.574	2.45635	0.02345	0.740952
Cyp4f14	chr17:32905070-32917342	LAPneg	LAPpos	OK	0.0676541	1.36403	4.33355	3.71546	0.0108	0.556046
Dapk2	chr9:66158222-66272242	LAPneg	LAPpos	OK	7.04763	46.0294	2.70735	4.11407	0.00015	0.0505257
Dgki	chr6:36846021-37300184	LAPneg	LAPpos	OK	0.0422669	1.27126	4.91058	1.26889	0.0115	0.572625
Dmpk	chr7:19083848-19093821	LAPneg	LAPpos	OK	0.342668	3.84823	3.48931	2.61014	0.0038	0.334765
Dnase1l3	chr14:7964532-7994573	LAPneg	LAPpos	OK	0.0691752	1.64632	4.57284	3.8538	0.0026	0.293228
Dnase2a	chr8:84908559-84937359	LAPneg	LAPpos	OK	2.75619	9.47402	1.7813	1.73912	0.03075	0.821854
Dok3	chr13:55523234-55528538	LAPneg	LAPpos	OK	2.15662	7.35012	1.769	2.11021	0.04745	0.851286
Dtx4	chr19:12466340-12501996	LAPneg	LAPpos	OK	2.54457	6.09891	1.26113	2.63168	0.00985	0.529611
Ear2	chr14:44102653-44103534	LAPneg	LAPpos	OK	0.485713	12.3724	4.67088	4.85044	0.00105	0.169097
Emid1	chr11:5106264-5152257	LAPneg	LAPpos	OK	7.66551	17.0061	1.1496	1.78808	0.04025	0.851286
Emr4	chr17:55749983-55853662	LAPneg	LAPpos	OK	0.431478	13.1938	4.93443	5.63443	0.0002	0.063625
Entpd1	chr19:40612365-40741602	LAPneg	LAPpos	OK	1.5897	13.3708	3.07226	1.61624	0.0015	0.200921
Epb4.1l3	chr17:69156809-69289985	LAPneg	LAPpos	OK	0.189532	2.58406	3.76912	3.99735	0.0041	0.346533
F11r	chr1:171437534-171464603	LAPneg	LAPpos	OK	0.103398	1.4207	3.78032	2.32828	0.01715	0.682431
F13a1	chr13:36867177-37050244	LAPneg	LAPpos	OK	0.0220271	1.12146	5.66996	2.28569	0.0001	0.0401842
Fabp1	chr6:71199826-71205023	LAPneg	LAPpos	OK	1.33569	13.3153	3.31743	3.43934	0.00295	0.307135
Fabp2	chr3:122864736-122924116	LAPneg	LAPpos	OK	3.72233	22.5102	2.5963	3.47252	0.003	0.308139
Fabp6	chr11:43596048-43601540	LAPneg	LAPpos	OK	1.18698	9.57322	3.01171	2.97523	0.0078	0.481561
Fads2	chr19:10064163-10101503	LAPneg	LAPpos	OK	0.235976	1.50568	2.6737	2.38231	0.0299	0.821854
Faim3	chr1:130865668-130880790	LAPneg	LAPpos	OK	1.47753	9.04103	2.6133	2.80604	0.00375	0.334765
Fam43a	chr16:30599722-30602797	LAPneg	LAPpos	OK	1.59594	5.26934	1.72322	2.46588	0.0198	0.693987
Fcer1g	chr1:171229571-171234365	LAPneg	LAPpos	OK	32.1202	180.391	2.48957	5.71307	5e-05	0.0238594
Fcer2a	chr8:3681736-3694174	LAPneg	LAPpos	OK	1.08998	5.90013	2.43644	2.95482	0.0099	0.529812
Fcgr1	chr3:96282908-96293969	LAPneg	LAPpos	OK	0.0825379	2.36277	4.83928	4.53159	0.004	0.343146
Fcgr2b	chr1:170960557-170976547	LAPneg	LAPpos	OK	0.805265	4.28889	2.41307	1.83169	0.0241	0.747982
Fcgr3	chr1:171051173-171064935	LAPneg	LAPpos	OK	1.58685	14.7806	3.21946	3.8505	0.00435	0.353621
Fcgr4	chr1:171018919-171029761	LAPneg	LAPpos	OK	0.778884	12.1274	3.96072	4.15017	0.00265	0.293228
Fcgrt	chr7:45092992-45103822	LAPneg	LAPpos	OK	2.36698	9.20654	1.95961	2.35221	0.03325	0.849043
Fcrl5	chr3:87435884-87457836	LAPneg	LAPpos	OK	0.0769185	1.11635	3.85932	2.88405	0.01625	0.671852
Fcrla	chr1:170917575-170927583	LAPneg	LAPpos	OK	0.848068	5.2148	2.62036	2.19766	0.03235	0.838902
Fes	chr7:80377757-80387946	LAPneg	LAPpos	OK	6.13854	16.2241	1.40217	3.07865	0.0034	0.324488
Fgd2	chr17:29360913-29379660	LAPneg	LAPpos	OK	0.578772	8.3649	3.85328	2.92884	0.00385	0.336581
Fgl2	chr5:21292960-21424677	LAPneg	LAPpos	OK	7.71197	38.6866	2.32666	6.28435	5e-05	0.0238594
Fgr	chr4:132974094-133001910	LAPneg	LAPpos	OK	6.55725	22.1342	1.75512	3.77983	0.00025	0.0734135
Fmnl2	chr2:52857859-53134202	LAPneg	LAPpos	OK	0.128339	1.79768	3.80811	3.09816	0.0258	0.773493
Fn1	chr1:71585522-71662843	LAPneg	LAPpos	OK	0.00624795	1.03244	7.36846	5.57397	0.04025	0.851286
Fpr1	chr17:17876470-17883940	LAPneg	LAPpos	OK	0.146361	3.49267	4.57673	4.13756	0.0081	0.488238
Frmd4b	chr6:97286866-97617541	LAPneg	LAPpos	OK	8.74963	25.6217	1.55007	2.54042	0.0035	0.329907
Gcnt1	chr19:17326140-17356667	LAPneg	LAPpos	OK	1.78785	8.1004	2.17977	3.01941	0.0027	0.295902
Gcsam	chr16:45610379-45622867	LAPneg	LAPpos	OK	0.23893	1.3503	2.49862	2.15106	0.04025	0.851286
Gda	chr19:21391306-21473445	LAPneg	LAPpos	OK	0.210113	1.97284	3.23104	3.5629	0.0008	0.145429
Gdf15	chr8:70629392-70632456	LAPneg	LAPpos	OK	0.0456567	2.86405	5.97108	4.90734	0.0028	0.301099
Gfra2	chr14:70890129-70979838	LAPneg	LAPpos	OK	0.197845	4.66561	4.55963	4.8458	0.0005	0.114525
Glp1r	chr17:30901866-30936510	LAPneg	LAPpos	OK	0.347612	7.00489	4.33281	3.12626	0.023	0.740952
Gm10680	chr9:46240695-46243529	LAPneg	LAPpos	OK	0.196265	6.77901	5.1102	3.85278	0.01475	0.642298
Gm12253	chr11:58432558-58441622	LAPneg	LAPpos	OK	0.26287	1.66005	2.6588	1.90877	0.04365	0.851286
Gm156	chr6:129766567-129784270	LAPneg	LAPpos	OK	1.86924	17.3769	3.21665	2.60625	0.0205	0.699402
Gm16242	chr6:129795469-129813936	LAPneg	LAPpos	OK	0.220827	2.1343	3.27277	4.23223	0.00015	0.0505257
Gm19980	chr4:44524756-44529159	LAPneg	LAPpos	OK	0.396978	2.64117	2.73405	3.32411	0.00645	0.428224
Gm20481	chr17:34969198-34972154	LAPneg	LAPpos	OK	15.3238	51.6375	1.75265	2.84233	0.003	0.308139
Gm26716	chr4:130792536-130826319	LAPneg	LAPpos	OK	1.68387	15.8832	3.23765	3.57323	0.00325	0.31949
Gpd1	chr15:99715542-99725005	LAPneg	LAPpos	OK	0.392492	2.45721	2.64629	2.13645	0.01765	0.682431
Gpr141	chr13:19749681-19824257	LAPneg	LAPpos	OK	0.088464	1.70507	4.2686	3.44233	0.01475	0.642298
Gpr34	chrX:13517079-13851367	LAPneg	LAPpos	OK	3.72526	10.8737	1.54543	2.30155	0.0306	0.821854
Gpr35	chr1:92973118-92986391	LAPneg	LAPpos	OK	0.0742712	1.86881	4.65318	4.67655	0.00495	0.368116
Gpr55	chr1:85928482-85961055	LAPneg	LAPpos	OK	11.6628	31.7309	1.44397	3.26057	0.00115	0.171044
Gpr56	chr8:94977108-95014208	LAPneg	LAPpos	OK	0.697918	3.05902	2.13194	2.57755	0.02885	0.821854
Grn	chr11:102430314-102447682	LAPneg	LAPpos	OK	7.34317	27.4833	1.90408	3.77267	0.00035	0.0880962
Gsta1	chr9:78230655-78242684	LAPneg	LAPpos	OK	0.188658	3.21596	4.09141	3.50107	0.00685	0.447006
Gstm3	chr3:107938846-107969283	LAPneg	LAPpos	OK	0.117062	2.65889	4.50548	3.44192	0.02915	0.821854
Guca2b	chr4:119656606-119658954	LAPneg	LAPpos	OK	0.284002	4.99596	4.13679	3.43898	0.0134	0.613854
Gzma	chr13:113093824-113100979	LAPneg	LAPpos	OK	100.618	1416.56	3.81544	12.4426	5e-05	0.0238594
Gzmb	chr14:56258855-56262260	LAPneg	LAPpos	OK	25.3854	336.203	3.72726	10.8346	5e-05	0.0238594
Gzmc	chr14:56231400-56234656	LAPneg	LAPpos	OK	0.432436	2.31317	2.41931	2.22798	0.0455	0.851286
Gzmk	chr13:113171607-113225908	LAPneg	LAPpos	OK	0.426864	4.72125	3.46732	2.9989	0.01805	0.682431
H2-Aa	chr17:34282743-34287827	LAPneg	LAPpos	OK	10.5198	107.535	3.35362	6.65328	5e-05	0.0238594
H2-Ab1	chr17:34263208-34269418	LAPneg	LAPpos	OK	8.33598	80.8635	3.27807	5.8907	5e-05	0.0238594
H2-DMb1	chr17:34153071-34160223	LAPneg	LAPpos	OK	1.14348	7.79434	2.769	3.08261	0.00895	0.511221
H2-DMb2	chr17:34143306-34151553	LAPneg	LAPpos	OK	1.39806	9.62515	2.78338	2.85854	0.00295	0.307135
H2-Eb1	chr17:34305882-34316199	LAPneg	LAPpos	OK	8.27606	78.5553	3.24669	5.68363	5e-05	0.0238594
H2-Eb2	chr17:34325664-34340229	LAPneg	LAPpos	OK	0.702201	3.56921	2.34565	2.48449	0.01515	0.649833
Hap1	chr11:100347326-100356128	LAPneg	LAPpos	OK	0.182614	1.95886	3.42314	2.26317	0.00695	0.449689
Havcr2	chr11:46454934-46481255	LAPneg	LAPpos	OK	0.281196	1.77801	2.66062	2.3313	0.037	0.851286
Hbb-bs	chr7:103826533-103828096	LAPneg	LAPpos	OK	0.298785	3.78973	3.66492	3.03828	0.00625	0.419813
Hck	chr2:153108467-153151441	LAPneg	LAPpos	OK	2.26219	11.7053	2.37137	3.10304	0.0083	0.493796
Hebp1	chr6:135137518-135168215	LAPneg	LAPpos	OK	0.315411	5.26118	4.06008	3.39096	0.0134	0.613854
Heyl	chr4:123233555-123249875	LAPneg	LAPpos	OK	2.34352	8.92288	1.92883	2.57551	0.00115	0.171044
Hfe	chr13:23702033-23710854	LAPneg	LAPpos	OK	0.317391	8.2213	4.69503	5.07337	0.00055	0.116646
Hic1	chr11:75164564-75169519	LAPneg	LAPpos	OK	4.54185	14.6345	1.68802	2.48702	0.0051	0.372024
Hip1	chr5:135406522-135545122	LAPneg	LAPpos	OK	2.75076	6.18136	1.1681	2.72881	0.00795	0.484295
Hmox1	chr8:75093590-75100596	LAPneg	LAPpos	OK	4.13698	107.522	4.6999	7.63762	5e-05	0.0238594
Hp	chr8:109575129-109579172	LAPneg	LAPpos	OK	0.0663701	2.58967	5.28609	4.39898	0.0295	0.821854
Hpgd	chr8:56294551-56321046	LAPneg	LAPpos	OK	0.623148	11.7456	4.23641	3.95459	0.00585	0.399983
Hpgds	chr6:65117292-65144908	LAPneg	LAPpos	OK	1.14255	7.95526	2.79965	1.79034	0.0061	0.413374
Hspa1a	chr17:34969198-34972154	LAPneg	LAPpos	OK	4.59119	18.3713	2.00052	3.53946	0.00105	0.169097
Hspa1b	chr17:34956435-34959238	LAPneg	LAPpos	OK	33.4581	107.87	1.68887	5.72898	5e-05	0.0238594
I830077J02Rik	chr3:105925890-105932664	LAPneg	LAPpos	OK	0.154874	2.11	3.76807	2.87851	0.01575	0.661933
Ifi204	chr1:173747292-173766876	LAPneg	LAPpos	OK	0.328077	2.97554	3.18104	2.84509	0.01895	0.682468
Ifi30	chr8:70762773-70766663	LAPneg	LAPpos	OK	9.30664	32.2573	1.79329	2.93509	0.00835	0.494203
Ifitm2	chr7:140954838-140955961	LAPneg	LAPpos	OK	0.436839	10.3133	4.56126	4.40785	0.0049	0.366779
Ifitm3	chr7:141009585-141010770	LAPneg	LAPpos	OK	1.57618	24.1952	3.94022	4.53595	0.0005	0.114525
Igf1	chr10:87826376-87937042	LAPneg	LAPpos	OK	0.298707	5.71826	4.25877	2.74047	0.00575	0.395507
Igsf5	chr16:96361667-96525793	LAPneg	LAPpos	OK	0.185098	2.05317	3.47149	1.58457	0.0475	0.851286
Igsf6	chr7:121033251-121076834	LAPneg	LAPpos	OK	1.0936	8.08895	2.88687	3.41017	0.0011	0.169097
Il13ra1	chrX:36112109-36171259	LAPneg	LAPpos	OK	0.088244	1.27517	3.85305	2.88916	0.0174	0.682431
Il18	chr9:50575272-50581837	LAPneg	LAPpos	OK	0.264371	6.96758	4.72003	3.60009	0.01035	0.544123
Il1a	chr2:129297369-129309972	LAPneg	LAPpos	OK	0.0682403	1.33508	4.29016	3.58031	0.0012	0.17507
Il1b	chr2:129364569-129375748	LAPneg	LAPpos	OK	0.380133	8.63571	4.50574	4.10065	0.00055	0.116646
Il4i1	chr7:44812256-44840809	LAPneg	LAPpos	OK	0.838452	3.60329	2.10351	1.01102	0.04335	0.851286
Itga1	chr13:114958078-115101964	LAPneg	LAPpos	OK	1.79014	12.7251	2.82953	5.23869	5e-05	0.0238594
Itgad	chr7:128154375-128223816	LAPneg	LAPpos	OK	13.0614	39.0381	1.57957	3.71193	5e-05	0.0238594
Itgae	chr11:73090582-73147446	LAPneg	LAPpos	OK	57.6435	150.949	1.38884	4.47895	5e-05	0.0238594
Itgam	chr7:128062639-128128160	LAPneg	LAPpos	OK	0.520152	3.46606	2.73629	2.07275	0.01095	0.556119
Itgb5	chr16:33829664-33949153	LAPneg	LAPpos	OK	1.21766	6.52834	2.42261	3.09491	0.007	0.450379
Kcnj10	chr1:172341209-172374085	LAPneg	LAPpos	OK	0.164973	3.02113	4.19478	4.50732	0.0024	0.276241
Kcnj16	chr11:110968032-111027968	LAPneg	LAPpos	OK	0.275176	1.67597	2.60657	1.81332	0.0153	0.651388
Kcnk6	chr7:29221927-29232522	LAPneg	LAPpos	OK	0.317011	1.39739	2.14013	2.23848	0.0439	0.851286
Kif11	chr19:37376402-37421859	LAPneg	LAPpos	OK	2.2635	5.03079	1.15223	2.06539	0.0427	0.851286
Klra2	chr6:131219222-131247362	LAPneg	LAPpos	OK	0.181114	3.49893	4.27194	3.66371	0.00415	0.346919
Klrb1a	chr6:128609226-128622934	LAPneg	LAPpos	OK	3.30979	12.7123	1.94142	2.1781	0.04495	0.851286
Krt19	chr11:100140809-100148665	LAPneg	LAPpos	OK	0.112523	1.85611	4.044	2.96829	0.0171	0.682431
Krt20	chr11:99428402-99438150	LAPneg	LAPpos	OK	0.287509	2.17848	2.92164	2.91469	0.007	0.450379
Krt8	chr15:101996710-102004342	LAPneg	LAPpos	OK	0.295561	2.48295	3.07053	3.02996	0.00885	0.511221
Krt80	chr15:101349570-101370125	LAPneg	LAPpos	OK	0.139692	2.63376	4.23681	3.61551	0.01165	0.577583
Lag3	chr6:124904360-124911705	LAPneg	LAPpos	OK	6.35896	30.3923	2.25684	4.58624	0.0001	0.0401842
Lat2	chr5:134600267-134615023	LAPneg	LAPpos	OK	15.2227	35.6683	1.22842	2.78475	0.0069	0.44899
Lct	chr1:128284755-128328318	LAPneg	LAPpos	OK	0.0941779	1.21853	3.69361	3.15656	0.0056	0.39346
Lgals3	chr14:47367750-47386160	LAPneg	LAPpos	OK	9.72304	30.5473	1.65157	2.67556	0.0105	0.544123
Lgmn	chr12:102394083-102439813	LAPneg	LAPpos	OK	2.02982	19.4131	3.25761	4.37754	0.00075	0.139665
Litaf	chr16:10959274-11066157	LAPneg	LAPpos	OK	6.37984	23.1429	1.85898	2.09581	0.00485	0.366779
Lpl	chr8:68880490-68907448	LAPneg	LAPpos	OK	0.0844604	2.64781	4.97038	4.79494	0.00015	0.0505257
Lrp1	chr10:127538160-127621148	LAPneg	LAPpos	OK	0.29823	7.18222	4.58993	3.69495	5e-05	0.0238594
Lrrc25	chr8:70616843-70620850	LAPneg	LAPpos	OK	2.26135	9.54678	2.07783	2.55801	0.0234	0.740952
Lrrk2	chr15:91673174-91816120	LAPneg	LAPpos	OK	0.252939	2.25943	3.1591	2.66013	0.0011	0.169097
Lst1	chr17:35185094-35188439	LAPneg	LAPpos	OK	2.75463	20.5887	2.90192	2.2861	0.02065	0.700624
Ltbr	chr6:125306570-125313885	LAPneg	LAPpos	OK	0.324391	2.29649	2.82362	2.49895	0.01485	0.645426
Ly6d	chr15:74762055-74763567	LAPneg	LAPpos	OK	3.1945	14.6697	2.19918	2.50073	0.0216	0.712893
Ly86	chr13:37345344-37419036	LAPneg	LAPpos	OK	1.08299	13.1286	3.59962	3.71569	0.00125	0.177834
Lyn	chr4:3678114-3813122	LAPneg	LAPpos	OK	4.98714	13.9784	1.48692	2.96761	0.0039	0.337092
Lypd8	chr11:58379042-58390728	LAPneg	LAPpos	OK	0.156866	3.47192	4.46813	4.09689	0.00315	0.317299
Lyz2	chr10:117277333-117282274	LAPneg	LAPpos	OK	2.59853	102.615	5.30341	7.76936	5e-05	0.0238594
Mafb	chr2:160363676-160367065	LAPneg	LAPpos	OK	0.302168	7.12624	4.55972	5.11657	0.00125	0.177834
Marcks	chr10:37133374-37138920	LAPneg	LAPpos	OK	2.85953	7.07245	1.30643	2.49587	0.0142	0.627685
Mcam	chr9:44123767-44142727	LAPneg	LAPpos	OK	1.42659	6.28198	2.13865	2.29555	0.01155	0.573867
Mef2c	chr13:83504033-83667079	LAPneg	LAPpos	OK	0.287616	1.95561	2.76541	2.95033	0.00915	0.516209
Mep1b	chr18:21072343-21100199	LAPneg	LAPpos	OK	0.103347	1.36365	3.72191	3.34501	0.00945	0.51907
Mertk	chr2:128698955-128802894	LAPneg	LAPpos	OK	0.235934	7.24414	4.94036	4.88569	0.0009	0.15384
Mgst1	chr6:138140315-138156755	LAPneg	LAPpos	OK	0.24963	3.18735	3.6745	2.87698	0.0149	0.646372
Mpeg1	chr19:12460778-12465284	LAPneg	LAPpos	OK	1.147	24.3446	4.40766	7.09323	5e-05	0.0238594
Mpzl1	chr1:165592180-165634541	LAPneg	LAPpos	OK	0.118856	2.38036	4.32389	3.70326	0.0191	0.686433
Mras	chr9:99385421-99436881	LAPneg	LAPpos	OK	0.22947	1.73377	2.91754	1.8997	0.0328	0.845089
Mrc1	chr2:14229413-14332057	LAPneg	LAPpos	OK	0.425724	11.8116	4.79415	4.64359	5e-05	0.0238594
Ms4a1	chr19:11196816-11299886	LAPneg	LAPpos	OK	1.24717	9.73858	2.96506	3.36187	0.00575	0.395507
Ms4a7	chr19:11321038-11336146	LAPneg	LAPpos	OK	0.0634567	1.92676	4.92426	2.6482	0.0171	0.682431
Msr1	chr8:39581699-39642678	LAPneg	LAPpos	OK	0.0281674	1.03835	5.20412	3.48819	0.0391	0.851286
Mt1	chr8:94179088-94180325	LAPneg	LAPpos	OK	0.583845	6.33879	3.44055	3.0904	0.00815	0.489963
Mttp	chr3:138089854-138143388	LAPneg	LAPpos	OK	0.375682	2.11952	2.49615	2.63914	0.01725	0.682431
Myadm	chr7:3289037-3299345	LAPneg	LAPpos	OK	3.87505	8.39449	1.11523	2.05571	0.0424	0.851286
Myo1a	chr10:127705169-127720887	LAPneg	LAPpos	OK	0.370358	1.98119	2.41938	2.52577	0.0167	0.682431
Myo1c	chr11:75650503-75673910	LAPneg	LAPpos	OK	4.76075	9.8808	1.05344	1.7711	0.02465	0.755834
Myo5a	chr9:75071014-75223688	LAPneg	LAPpos	OK	2.48684	6.3192	1.34543	1.24506	0.04995	0.851286
Myo9a	chr9:59750895-59928866	LAPneg	LAPpos	OK	3.08284	6.24727	1.01897	0.935191	0.04595	0.851286
Mzb1	chr18:35647265-35649367	LAPneg	LAPpos	OK	0.235066	3.46387	3.88124	3.4738	0.0093	0.517565
Naaladl1	chr19:6105781-6115792	LAPneg	LAPpos	OK	0.0995506	1.24044	3.63928	2.84906	0.0131	0.610955
Naip5	chr13:100211738-100246323	LAPneg	LAPpos	OK	1.28654	3.98685	1.63175	2.55597	0.01625	0.671852
Naip6	chr13:100281120-100317674	LAPneg	LAPpos	OK	0.284259	1.94511	2.77458	3.22587	0.0053	0.38175
Nav1	chr1:135434579-135599950	LAPneg	LAPpos	OK	0.209556	1.36151	2.6998	3.45004	0.00425	0.350166
Ncf1	chr5:134184018-134229625	LAPneg	LAPpos	OK	10.9582	31.2252	1.5107	3.09105	0.0034	0.324488
Ncf2	chr1:152807889-152836990	LAPneg	LAPpos	OK	1.10708	5.80821	2.39133	2.81333	0.0123	0.595339
Nfam1	chr15:82997720-83033306	LAPneg	LAPpos	OK	2.65802	8.41463	1.66255	2.70594	0.0137	0.622616
Niacr1	chr5:123863569-123865516	LAPneg	LAPpos	OK	0.304566	7.41326	4.60528	4.85036	0.0016	0.208227
Nupr1	chr7:126623248-126627010	LAPneg	LAPpos	OK	0.326531	1.93379	2.56614	2.04143	0.04965	0.851286
Nxpe4	chr9:48362040-48400025	LAPneg	LAPpos	OK	0.0591916	1.54792	4.7088	3.38954	0.00725	0.462566
Optn	chr2:5020641-5064051	LAPneg	LAPpos	OK	0.411324	1.83527	2.15764	2.00958	0.0458	0.851286
Osbpl3	chr6:50293329-50456201	LAPneg	LAPpos	OK	13.4126	30.8517	1.20176	2.76409	0.0041	0.346533
Osgin1	chr8:119434123-119446256	LAPneg	LAPpos	OK	8.30773	35.6521	2.10146	3.89273	0.00015	0.0505257
Paqr9	chr9:95559816-95562121	LAPneg	LAPpos	OK	0.0788198	2.34113	4.89251	4.54319	0.01045	0.544123
Pde4a	chr9:21165713-21213248	LAPneg	LAPpos	OK	1.04412	4.0733	1.96391	2.50826	0.026	0.774379
Phactr2	chr10:13207716-13474396	LAPneg	LAPpos	OK	1.97674	4.50616	1.18877	1.88059	0.04915	0.851286
Pid1	chr1:84036295-84364180	LAPneg	LAPpos	OK	0.327937	1.75998	2.42407	1.78709	0.0266	0.777603
Pigr	chr1:130826683-130852249	LAPneg	LAPpos	OK	0.156246	2.81362	4.17053	3.1794	0.0077	0.477963
Pik3ap1	chr19:41274217-41385070	LAPneg	LAPpos	OK	6.3648	16.0025	1.33011	2.6968	0.01095	0.556119
Pik3r6	chr11:68503018-68552698	LAPneg	LAPpos	OK	0.192858	1.47969	2.93968	1.53745	0.03665	0.851286
Pilra	chr5:137787797-137836268	LAPneg	LAPpos	OK	1.23963	6.70746	2.43586	2.27237	0.0469	0.851286
Pilrb1	chr5:137852146-137858049	LAPneg	LAPpos	OK	0.399455	7.72738	4.27387	3.46087	0.00645	0.428224
Pilrb2	chr5:137865828-137871758	LAPneg	LAPpos	OK	0.28893	3.8388	3.73187	3.42833	0.00485	0.366779
Pira2	chr7:3837056-3845051	LAPneg	LAPpos	OK	0.0827982	2.82431	5.09216	5.35955	0.0005	0.114525
Pirb	chr7:3711408-3720391	LAPneg	LAPpos	OK	0.278917	7.02537	4.65467	5.05623	0.0032	0.317299
Pla2g15	chr8:106150398-106164713	LAPneg	LAPpos	OK	2.31682	8.19105	1.8219	2.78553	0.0092	0.516485
Pla2g7	chr17:43568097-43612201	LAPneg	LAPpos	OK	0.298756	7.16967	4.58487	4.48574	0.0015	0.200921
Plbd1	chr6:136612069-136661928	LAPneg	LAPpos	OK	0.9405	14.0362	3.89959	3.11385	0.0038	0.334765
Plcg2	chr8:117498290-117635140	LAPneg	LAPpos	OK	5.17581	15.5636	1.58832	3.71041	0.00065	0.126172
Pld4	chr12:112760654-112768986	LAPneg	LAPpos	OK	3.61445	21.1851	2.5512	4.15201	0.00115	0.171044
Pltp	chr2:164830731-164857711	LAPneg	LAPpos	OK	2.98402	14.7353	2.30395	1.63542	0.0482	0.851286
Plxna1	chr6:89304629-89362613	LAPneg	LAPpos	OK	0.753743	2.23136	1.56578	2.41211	0.03245	0.838902
Plxnb2	chr15:89155548-89171120	LAPneg	LAPpos	OK	0.679409	6.52765	3.26421	2.65949	0.0015	0.200921
Ppap2b	chr4:105157346-105232764	LAPneg	LAPpos	OK	0.0565825	1.15901	4.35639	3.4725	0.02025	0.693987
Pparg	chr6:115361220-115490401	LAPneg	LAPpos	OK	0.196617	3.03378	3.94766	3.27674	0.04245	0.851286
Ppp1r3b	chr8:35375740-35388124	LAPneg	LAPpos	OK	0.922125	2.88322	1.64465	2.14105	0.0431	0.851286
Ppp2r2c	chr5:36868512-36955078	LAPneg	LAPpos	OK	0.122772	1.72971	3.81648	3.18167	0.0045	0.354201
Prdm1	chr10:44437176-44528501	LAPneg	LAPpos	OK	1.01201	3.66139	1.85516	2.53387	0.02085	0.701276
Prr5	chr15:84669619-84703673	LAPneg	LAPpos	OK	1.03703	6.6268	2.67585	3.01023	0.00965	0.521305
Ptgs1	chr2:36230425-36252272	LAPneg	LAPpos	OK	0.279137	8.59739	4.94485	4.09219	0.0005	0.114525
Ptpn5	chr7:47077797-47133684	LAPneg	LAPpos	OK	1.04724	6.22801	2.57219	2.3662	0.0091	0.516209
Ptprj	chr2:90429753-90580647	LAPneg	LAPpos	OK	3.28787	8.88163	1.43367	3.1658	0.0027	0.295902
Pygl	chr12:70190810-70234165	LAPneg	LAPpos	OK	2.69292	9.91054	1.87979	2.58007	0.0054	0.387623
Rab3il1	chr19:10001668-10038380	LAPneg	LAPpos	OK	0.180799	4.13903	4.51683	3.65347	0.00545	0.387623
Rasgef1b	chr5:99217425-99252927	LAPneg	LAPpos	OK	3.64002	9.95337	1.45124	2.11161	0.0171	0.682431
Rasgrp3	chr17:75435904-75529043	LAPneg	LAPpos	OK	0.178079	1.27262	2.83722	2.61702	0.0292	0.821854
Rassf4	chr6:116633007-116673836	LAPneg	LAPpos	OK	0.214292	3.05149	3.83187	4.44944	0.0017	0.21513
Rbp2	chr9:98490536-98509771	LAPneg	LAPpos	OK	1.06473	11.8638	3.47802	3.3814	0.00805	0.486505
Rgl1	chr1:152516758-152766351	LAPneg	LAPpos	OK	0.390594	3.47256	3.15226	1.67078	0.0288	0.821854
Rims3	chr4:120854815-120896579	LAPneg	LAPpos	OK	1.02477	2.8116	1.45609	1.70489	0.03925	0.851286
Rnase6	chr14:51129067-51131122	LAPneg	LAPpos	OK	0.588657	4.16973	2.82445	2.79357	0.00935	0.517565
Rnf149	chr1:39547569-39577405	LAPneg	LAPpos	OK	12.9853	28.2302	1.12036	2.35086	0.0152	0.650468
Rrm2	chr12:24708240-24714146	LAPneg	LAPpos	OK	6.10256	12.5101	1.03561	1.90917	0.0431	0.851286
S1pr3	chr13:51408617-51422797	LAPneg	LAPpos	OK	0.122425	1.85221	3.91928	4.13974	0.0024	0.276241
Sash1	chr10:8722218-8886880	LAPneg	LAPpos	OK	0.224445	3.66913	4.031	5.03167	0.0003	0.0789828
Scamp5	chr9:57441327-57468024	LAPneg	LAPpos	OK	0.0682228	1.25613	4.20259	3.70324	0.00505	0.370738
Scd1	chr19:44394450-44407709	LAPneg	LAPpos	OK	0.578888	4.34618	2.90839	3.80067	0.00355	0.331889
Scin	chr12:40059768-40134228	LAPneg	LAPpos	OK	0.176106	4.50426	4.67677	4.85349	0.00565	0.395507
Sdc3	chr4:130792536-130826319	LAPneg	LAPpos	OK	1.18587	12.8492	3.43767	2.87787	0.00045	0.107367
Sectm1b	chr11:121053457-121063569	LAPneg	LAPpos	OK	0.140521	1.2857	3.1937	1.98098	0.0109	0.556046
Sema6d	chr2:124089968-124667770	LAPneg	LAPpos	OK	0.294646	5.7401	4.28402	4.92359	0.00065	0.126172
Sh2d1b1	chr1:170277375-170285662	LAPneg	LAPpos	OK	0.5838	8.39972	3.8468	3.83208	0.00155	0.204039
Sh2d1b2	chr1:170232748-170253608	LAPneg	LAPpos	OK	0.337354	3.67888	3.44693	2.58934	0.04785	0.851286
Siglec1	chr2:131069219-131086765	LAPneg	LAPpos	OK	0.096422	1.99186	4.36861	4.61688	0.001	0.165978
Siglece	chr7:43651069-43660161	LAPneg	LAPpos	OK	0.599643	7.69946	3.68258	3.98328	0.00375	0.334765
Siglecg	chr7:43408203-43418358	LAPneg	LAPpos	OK	0.59769	4.47793	2.90536	2.43408	0.01085	0.556046
Sirpa	chr2:129592834-129632228	LAPneg	LAPpos	OK	0.87531	24.6875	4.81784	5.63529	5e-05	0.0238594
Sirpb1a	chr3:15371826-15426427	LAPneg	LAPpos	OK	0.0948521	3.13157	5.04506	2.72896	0.0278	0.803989
Sirpb1b	chr3:15495753-15575065	LAPneg	LAPpos	OK	0.0589058	1.49363	4.66426	2.01535	0.04515	0.851286
Sis	chr3:72888556-72967863	LAPneg	LAPpos	OK	0.146798	3.06274	4.38292	2.46736	0.01395	0.627685
Slamf8	chr1:172581376-172590568	LAPneg	LAPpos	OK	0.0713038	1.55576	4.44749	3.82814	0.01505	0.646755
Slc11a1	chr1:74375202-74386062	LAPneg	LAPpos	OK	0.592044	21.9131	5.20994	3.82958	5e-05	0.0238594
Slc16a11	chr11:70212751-70216417	LAPneg	LAPpos	OK	0.29333	2.84023	3.27541	2.28965	0.0033	0.323019
Slc16a9	chr10:70245099-70288176	LAPneg	LAPpos	OK	0.0745522	1.38717	4.21775	3.12405	0.0173	0.682431
Slc1a3	chr15:8634123-8710764	LAPneg	LAPpos	OK	0.0557407	1.33667	4.58377	1.90069	0.0022	0.261093
Slc38a8	chr8:119479601-119501698	LAPneg	LAPpos	OK	0.125847	1.14243	3.18237	2.11387	0.01205	0.588497
Slc40a1	chr1:45908069-45925594	LAPneg	LAPpos	OK	1.31536	37.764	4.84348	7.41956	5e-05	0.0238594
Slc45a3	chr1:131962966-131982963	LAPneg	LAPpos	OK	0.282122	7.3505	4.70345	5.33891	0.0008	0.145429
Slc5a1	chr5:33104218-33162872	LAPneg	LAPpos	OK	0.0703308	1.40905	4.32442	4.03649	0.00445	0.353914
Slc7a8	chr14:54722215-54781886	LAPneg	LAPpos	OK	0.128823	1.75972	3.77188	3.34417	0.01205	0.588497
Slco2b1	chr7:99657803-99711340	LAPneg	LAPpos	OK	0.0661136	2.30055	5.12089	3.22247	0.00175	0.22024
Slpi	chr2:164354069-164389095	LAPneg	LAPpos	OK	1.78327	27.9313	3.96928	4.27667	0.0014	0.19553
Smpdl3b	chr4:132732965-132757252	LAPneg	LAPpos	OK	0.120037	1.61808	3.75273	3.01323	0.01915	0.686433
Soat2	chr15:102150525-102163474	LAPneg	LAPpos	OK	6.92951	15.1158	1.12523	2.27079	0.01775	0.682431
Sort1	chr3:108283897-108361511	LAPneg	LAPpos	OK	0.429157	2.66549	2.63482	2.51388	0.00265	0.293228
Sowahc	chr10:59221952-59226434	LAPneg	LAPpos	OK	0.202813	1.4453	2.83315	2.61025	0.03055	0.821854
Spi1	chr2:91082389-91115756	LAPneg	LAPpos	OK	0.715617	9.57294	3.7417	2.83825	0.01245	0.595339
Spib	chr7:44525994-44532071	LAPneg	LAPpos	OK	0.600211	4.21345	2.81146	3.16591	0.01285	0.604242
Spic	chr10:88674771-88685015	LAPneg	LAPpos	OK	0.48286	19.3664	5.32581	5.72883	0.0003	0.0789828
Spp1	chr5:104435117-104441050	LAPneg	LAPpos	OK	0.490515	4.21219	3.1022	3.1651	0.0057	0.395507
Srpk3	chrX:73774404-73778925	LAPneg	LAPpos	OK	0.265004	1.91713	2.85486	1.98099	0.0099	0.529812
St6galnac2	chr11:116671659-116694868	LAPneg	LAPpos	OK	1.32349	8.85136	2.74156	2.0642	0.00295	0.307135
Stab2	chr10:86839093-87028015	LAPneg	LAPpos	OK	0.256202	4.12096	4.00763	1.6204	0.0464	0.851286
Sulf2	chr2:165992635-166155663	LAPneg	LAPpos	OK	2.94882	10.7348	1.86408	1.46024	0.03295	0.846098
Susd3	chr13:49230689-49248706	LAPneg	LAPpos	OK	4.0494	11.853	1.54947	1.51854	0.0464	0.851286
Syk	chr13:52583172-52648792	LAPneg	LAPpos	OK	1.29927	10.0024	2.94457	4.3979	0.00045	0.107367
Tbc1d9	chr8:83165080-83272934	LAPneg	LAPpos	OK	0.112655	2.31919	4.36363	3.36573	0.0047	0.366779
Tbxas1	chr6:38694389-39084585	LAPneg	LAPpos	OK	0.281197	3.68698	3.71278	1.81082	0.02105	0.703869
Tcf7l2	chr19:55741809-55933654	LAPneg	LAPpos	OK	0.848711	2.93241	1.78874	1.51682	0.045	0.851286
Tgfbi	chr13:56609602-56639339	LAPneg	LAPpos	OK	0.414189	9.65078	4.54228	4.95097	0.0017	0.21513
Tgm1	chr14:55700008-55713492	LAPneg	LAPpos	OK	0.140581	1.97691	3.81377	2.98148	0.00845	0.498833
Tgm2	chr2:158028496-158146436	LAPneg	LAPpos	OK	2.09536	13.6175	2.70019	2.75413	0.00185	0.231553
Themis2	chr4:132781842-132796387	LAPneg	LAPpos	OK	0.977537	9.50696	3.28176	4.43427	0.00055	0.116646
Tifab	chr13:56173702-56178885	LAPneg	LAPpos	OK	0.102398	1.76247	4.10534	4.20098	0.0038	0.334765
Timd4	chr11:46810799-46844332	LAPneg	LAPpos	OK	0.0844981	1.62068	4.26153	3.55646	0.00935	0.517565
Tlr13	chrX:106143203-106160493	LAPneg	LAPpos	OK	0.108119	2.43243	4.49171	2.26155	0.00425	0.350166
Tlr4	chr4:66827583-66930284	LAPneg	LAPpos	OK	0.24345	1.46493	2.58913	1.51605	0.039	0.851286
Tlr7	chrX:167304928-167330558	LAPneg	LAPpos	OK	1.4618	4.65606	1.67136	1.85981	0.03245	0.838902
Tlr8	chrX:167242695-167264329	LAPneg	LAPpos	OK	0.128113	2.6441	4.36728	2.43442	0.00665	0.437696
Tlr9	chr9:106222597-106226876	LAPneg	LAPpos	OK	0.44987	1.73728	1.94925	2.12356	0.0472	0.851286
Tmem26	chr10:68723745-68782654	LAPneg	LAPpos	OK	0.111371	2.0788	4.22231	3.98086	0.00445	0.353914
Tmem51	chr4:142030991-142088099	LAPneg	LAPpos	OK	1.0243	4.08053	1.99411	2.06466	0.04715	0.851286
Tmprss6	chr15:78439667-78468634	LAPneg	LAPpos	OK	0.288114	2.01049	2.80283	2.60422	0.02225	0.724513
Tnfaip2	chr12:111442468-111455018	LAPneg	LAPpos	OK	0.28183	2.57267	3.19037	1.66152	0.0128	0.603259
Tnfrsf13c	chr15:82221743-82224339	LAPneg	LAPpos	OK	0.923009	3.68887	1.99876	2.16872	0.0472	0.851286
Tnfrsf21	chr17:43016554-43089188	LAPneg	LAPpos	OK	1.23381	4.37656	1.82667	2.46069	0.02405	0.747443
Tns3	chr11:8431651-8664535	LAPneg	LAPpos	OK	0.13336	1.98148	3.89318	3.68721	0.00115	0.171044
Top2a	chr11:98992942-99024189	LAPneg	LAPpos	OK	10.7741	21.7975	1.01659	1.92882	0.01585	0.663701
Treml4	chr17:48264294-48275360	LAPneg	LAPpos	OK	0.705758	18.6098	4.72075	5.13467	0.0001	0.0401842
Trf	chr9:103188032-103230444	LAPneg	LAPpos	OK	2.36839	47.2784	4.3192	4.05722	0.00025	0.0734135
Trpm2	chr10:77907721-77970563	LAPneg	LAPpos	OK	0.438862	9.00897	4.35952	2.80511	5e-05	0.0238594
Tspan9	chr6:127961395-128143594	LAPneg	LAPpos	OK	12.0869	33.9492	1.48993	2.67708	0.00275	0.299946
Tyrobp	chr7:30413787-30417577	LAPneg	LAPpos	OK	28.229	187.363	2.73059	5.49645	5e-05	0.0238594
Unc93b1	chr19:3935185-3949340	LAPneg	LAPpos	OK	12.2933	33.666	1.45342	3.22415	0.00155	0.204039
Vcam1	chr3:116110019-116129688	LAPneg	LAPpos	OK	1.79512	54.7818	4.93155	8.12804	5e-05	0.0238594
Vipr2	chr12:116077725-116146261	LAPneg	LAPpos	OK	0.278187	2.46525	3.14761	2.34297	0.0128	0.603259
Vstm4	chr14:32856755-32939487	LAPneg	LAPpos	OK	0.0283762	1.20173	5.40428	4.12238	0.0385	0.851286
Wdfy3	chr5:101832955-102069921	LAPneg	LAPpos	OK	0.115897	2.16602	4.22413	1.80414	0.00595	0.404406
Wdfy4	chr14:32959546-33185508	LAPneg	LAPpos	OK	0.74981	6.75298	3.17093	1.14238	0.00655	0.433606
Wfdc17	chr11:83703990-83706268	LAPneg	LAPpos	OK	0.235087	6.15991	4.71164	3.69083	0.03475	0.851286
Zeb2	chr2:44983633-45117395	LAPneg	LAPpos	OK	2.27265	5.36222	1.23845	1.52653	0.04285	0.851286
Zg16	chr7:127050155-127051977	LAPneg	LAPpos	OK	0.260626	2.82741	3.43943	2.95835	0.01425	0.627685

## Sheet: q<0.05
gene	locus	sample_1	sample_2	status	value_1	value_2	log2(fold_change)	test_stat	p_value	q_value
Apoe	chr7:19696108-19699166	LAPneg	LAPpos	OK	8.63502	108.027	3.64505	5.07942	5e-05	0.0238594
Axl	chr7:25757272-25788705	LAPneg	LAPpos	OK	3.43117	28.9781	3.07819	4.41921	5e-05	0.0238594
C1qa	chr4:136895916-136898803	LAPneg	LAPpos	OK	1.984	58.1194	4.87253	6.4383	0.0001	0.0401842
C1qc	chr4:136889803-136893065	LAPneg	LAPpos	OK	1.87055	50.0429	4.74163	6.17527	0.0001	0.0401842
C3	chr17:57203969-57228136	LAPneg	LAPpos	OK	0.09666	2.99889	4.95536	2.9348	0.0001	0.0401842
Car2	chr3:14886425-14900769	LAPneg	LAPpos	OK	11.4768	41.439	1.85227	4.26922	0.0001	0.0401842
Cd244	chr1:171559192-171585318	LAPneg	LAPpos	OK	9.61623	33.8292	1.81473	5.02157	5e-05	0.0238594
Cd7	chr11:121029401-121052357	LAPneg	LAPpos	OK	399.095	877.304	1.13635	4.09461	5e-05	0.0238594
Cd74	chr18:60803847-60812646	LAPneg	LAPpos	OK	32.3177	293.344	3.1822	8.78435	5e-05	0.0238594
Cd8a	chr6:71373426-71379171	LAPneg	LAPpos	OK	39.4601	131.035	1.73149	6.00166	5e-05	0.0238594
Cdh1	chr8:106603350-106670246	LAPneg	LAPpos	OK	2.97193	14.9985	2.33534	4.83695	5e-05	0.0238594
Cfp	chrX:20925453-20931555	LAPneg	LAPpos	OK	6.51085	38.9898	2.58218	3.92294	5e-05	0.0238594
Csf1r	chr18:61105571-61177050	LAPneg	LAPpos	OK	1.88154	52.0911	4.79105	5.82666	5e-05	0.0238594
Ctsb	chr14:63122461-63177793	LAPneg	LAPpos	OK	27.0481	76.4292	1.4986	4.90296	5e-05	0.0238594
Cybb	chrX:9435251-9487771	LAPneg	LAPpos	OK	0.626637	10.6844	4.09173	4.36003	5e-05	0.0238594
F13a1	chr13:36867177-37050244	LAPneg	LAPpos	OK	0.0220271	1.12146	5.66996	2.28569	0.0001	0.0401842
Fcer1g	chr1:171229571-171234365	LAPneg	LAPpos	OK	32.1202	180.391	2.48957	5.71307	5e-05	0.0238594
Fgl2	chr5:21292960-21424677	LAPneg	LAPpos	OK	7.71197	38.6866	2.32666	6.28435	5e-05	0.0238594
Gzma	chr13:113093824-113100979	LAPneg	LAPpos	OK	100.618	1416.56	3.81544	12.4426	5e-05	0.0238594
Gzmb	chr14:56258855-56262260	LAPneg	LAPpos	OK	25.3854	336.203	3.72726	10.8346	5e-05	0.0238594
H2-Aa	chr17:34282743-34287827	LAPneg	LAPpos	OK	10.5198	107.535	3.35362	6.65328	5e-05	0.0238594
H2-Ab1	chr17:34263208-34269418	LAPneg	LAPpos	OK	8.33598	80.8635	3.27807	5.8907	5e-05	0.0238594
H2-Eb1	chr17:34305882-34316199	LAPneg	LAPpos	OK	8.27606	78.5553	3.24669	5.68363	5e-05	0.0238594
Hba-a2	chr11:32296488-32297298	LAPneg	LAPpos	OK	0	1.55811	inf	nan	5e-05	0.0238594
Hmox1	chr8:75093590-75100596	LAPneg	LAPpos	OK	4.13698	107.522	4.6999	7.63762	5e-05	0.0238594
Hspa1b	chr17:34956435-34959238	LAPneg	LAPpos	OK	33.4581	107.87	1.68887	5.72898	5e-05	0.0238594
Itga1	chr13:114958078-115101964	LAPneg	LAPpos	OK	1.79014	12.7251	2.82953	5.23869	5e-05	0.0238594
Itgad	chr7:128154375-128223816	LAPneg	LAPpos	OK	13.0614	39.0381	1.57957	3.71193	5e-05	0.0238594
Itgae	chr11:73090582-73147446	LAPneg	LAPpos	OK	57.6435	150.949	1.38884	4.47895	5e-05	0.0238594
Lag3	chr6:124904360-124911705	LAPneg	LAPpos	OK	6.35896	30.3923	2.25684	4.58624	0.0001	0.0401842
Lrp1	chr10:127538160-127621148	LAPneg	LAPpos	OK	0.29823	7.18222	4.58993	3.69495	5e-05	0.0238594
Lyz2	chr10:117277333-117282274	LAPneg	LAPpos	OK	2.59853	102.615	5.30341	7.76936	5e-05	0.0238594
Mpeg1	chr19:12460778-12465284	LAPneg	LAPpos	OK	1.147	24.3446	4.40766	7.09323	5e-05	0.0238594
Mrc1	chr2:14229413-14332057	LAPneg	LAPpos	OK	0.425724	11.8116	4.79415	4.64359	5e-05	0.0238594
Sirpa	chr2:129592834-129632228	LAPneg	LAPpos	OK	0.87531	24.6875	4.81784	5.63529	5e-05	0.0238594
Slc11a1	chr1:74375202-74386062	LAPneg	LAPpos	OK	0.592044	21.9131	5.20994	3.82958	5e-05	0.0238594
Slc40a1	chr1:45908069-45925594	LAPneg	LAPpos	OK	1.31536	37.764	4.84348	7.41956	5e-05	0.0238594
Treml4	chr17:48264294-48275360	LAPneg	LAPpos	OK	0.705758	18.6098	4.72075	5.13467	0.0001	0.0401842
Trpm2	chr10:77907721-77970563	LAPneg	LAPpos	OK	0.438862	9.00897	4.35952	2.80511	5e-05	0.0238594
Tyrobp	chr7:30413787-30417577	LAPneg	LAPpos	OK	28.229	187.363	2.73059	5.49645	5e-05	0.0238594
Vcam1	chr3:116110019-116129688	LAPneg	LAPpos	OK	1.79512	54.7818	4.93155	8.12804	5e-05	0.0238594
